# Supplementary material for: Crystal structure of 4-(6-bromo-4-oxo-4H-chromen-3-yl)-2-methyl­amino-3-nitro­pyrano[3,2-c]chromen-5(4H)-one chloro­form monosolvate
Source: Acta Crystallogr E Crystallogr Commun. 2015 Aug 6;71(Pt 9):o648–9. doi: 10.1107/S2056989015014553 (PMC4555410; doi:10.1107/S2056989015014553)
Supplement: Supplementary file 1 [file e-71-0o648-sup1.cif]

##############################################################################
#                                                                            #
# This CIF contains the data in a paper accepted for publication in          #
# Acta Crystallographica Section E. It conforms to the requirements of       #
# Notes for Authors for Acta Crystallographica Section E, and has been       #
# peer reviewed under the auspices of the IUCr Commission on Journals.       #
#                                                                            #
# Full details of the Crystallographic Information File format               #
# are given in the paper "The Crystallographic Information File (CIF):       #
# a New Standard Archive File for Crystallography" by S. R. Hall, F. H.      #
# Allen and I. D. Brown [Acta Cryst. (1991), A47, 655-685].                  #
#                                                                            #
# The current version of the core CIF dictionary is obtainable from          #
# ftp://ftp.iucr.org/pub/cif_core.dic.                                       #
#                                                                            #
# Software is freely available for graphical display of the structure(s)     #
# in this CIF. For information consult the CIF software page                 #
# http://www.iucr.org/resources/cif/software.                                #
#                                                                            #
# This file may be used for bona fide research purposes within the           #
# scientific community so long as proper attribution is given to the journal # 
# article from which it was obtained.                                        #
#                                                                            #
##############################################################################
data_global
_audit_creation_method     SHELXL-97
_journal_date_recd_electronic     2015-07-27
_journal_date_accepted     2015-08-02
_journal_name_full     'Acta Crystallographica, Section E'
_journal_year     2015
_journal_volume     71
_journal_issue      9
_journal_page_first     o648
_journal_page_last     o649
_journal_paper_category     HO
_journal_paper_doi     10.1107/S2056989015014553
_journal_coeditor_code     HB7473
_publ_contact_author_name     'A. Subbiah Pandi'
_publ_contact_author_address
;
  Department of Physics
  Presidency College
  Chennai 600 005
  India
;
_publ_contact_author_email     'raja.13nap@gmail.com'
_publ_contact_author_fax     '044 091 2854 4894'
_publ_contact_author_phone     '044 091 24471061'
_publ_section_title
;\
Crystal structure of
4-(6-bromo-4-oxo-4<i>H</i>-chromen-3-yl)-2-methylamino-3-nitropyrano[3,2-\
<i>c</i>]chromen-5(4<i>H</i>)-one chloroform monosolvate
;
loop_
    _publ_author_name
    _publ_author_address
    'Rajamani Raja'
;
      Department of Physics
      Presidency College (Autonomous)
      Chennai 600 005
      India
;
    'Subramani Kandhasamy'
;
     Organic Chemistry Division
     CSIR Central Leather Research Institute
     Chennai 600 020
     India
;
    ' Paramasivam T. Perumal'
;
     Organic Chemistry Division
     CSIR Central Leather Research Institute
     Chennai 600 020
     India
;
    'A. SubbiahPandi'
;    Department of Physics
     Presidency College (Autonomous)
     Chennai 600 005
     India
;
data_I
_database_code_depnum_ccdc_archive 'CCDC 1416576'
_audit_creation_method     SHELXL-97
_chemical_name_systematic
;\
4-(6-Bromo-4-oxo-4<i>H</i>-chromen-3-yl)-2-methylamino-3-nitropyrano[3,2-\
<i>c</i>]chromen-5(4<i>H</i>)-one chloroform monosolvate
;
_chemical_name_common     ?
_chemical_formula_moiety     'C22 H13 Br N2 O7, C H Cl3 '
_chemical_formula_sum     'C23 H14 Br Cl3 N2 O7'
_chemical_formula_iupac     'C22 H13 Br N2 O7, C H Cl3 '
_chemical_formula_weight     616.62
_chemical_melting_point     ?
_symmetry_cell_setting     triclinic
_symmetry_space_group_name_H-M     'P -1'
_symmetry_space_group_name_Hall     '-P 1'
loop_
    _symmetry_equiv_pos_as_xyz
    'x, y, z'
    '-x, -y, -z'
_cell_length_a     9.8816(2)
_cell_length_b     11.9237(3)
_cell_length_c     12.0616(3)
_cell_angle_alpha     80.8040(10)
_cell_angle_beta     68.4220(10)
_cell_angle_gamma     70.7350(10)
_cell_volume     1246.36(5)
_cell_formula_units_Z     2
_cell_measurement_reflns_used     3672
_cell_measurement_theta_min     1.82
_cell_measurement_theta_max     25.00
_cell_measurement_temperature     293(2)
_exptl_crystal_description     colourless
_exptl_crystal_colour     block
_exptl_crystal_size_max     0.35
_exptl_crystal_size_mid     0.30
_exptl_crystal_size_min     0.25
_exptl_crystal_density_diffrn     1.643
_exptl_crystal_density_meas     ?
_exptl_crystal_density_method     'not measured'
_exptl_crystal_F_000     616
_exptl_absorpt_coefficient_mu     2.018
_exptl_absorpt_correction_type     multi-scan
_exptl_absorpt_process_details
;
(<i>SADABS</i>; Bruker, 2008)
;
_exptl_absorpt_correction_T_min     0.5386
_exptl_absorpt_correction_T_max     0.6324
_exptl_special_details     ?
_diffrn_ambient_temperature     293(2)
_diffrn_radiation_type     MoK\a
_diffrn_radiation_wavelength     0.71073
_diffrn_radiation_source     'fine-focus sealed tube'
_diffrn_radiation_monochromator     graphite
_diffrn_measurement_device_type     'Bruker SMART APEXII CCD'
_diffrn_measurement_method     '\w and \f scans'
_diffrn_detector_area_resol_mean     ?
_diffrn_reflns_number     17277
_diffrn_reflns_av_R_equivalents     0.0192
_diffrn_reflns_av_sigmaI/netI     0.0198
_diffrn_reflns_theta_min     1.82
_diffrn_reflns_theta_max     25.00
_diffrn_reflns_theta_full     25.00
_diffrn_measured_fraction_theta_max     0.999
_diffrn_measured_fraction_theta_full     0.999
_diffrn_reflns_limit_h_min     -11
_diffrn_reflns_limit_h_max     10
_diffrn_reflns_limit_k_min     -14
_diffrn_reflns_limit_k_max     14
_diffrn_reflns_limit_l_min     -14
_diffrn_reflns_limit_l_max     14
_diffrn_standards_number     ?
_diffrn_standards_interval_count     ?
_diffrn_standards_interval_time     ?
_diffrn_standards_decay_%     ?
_refine_special_details
;
Refinement of <i>F</i>^2^ against ALL reflections. The weighted <i>R</i>-factor
<i>wR</i> and goodness of fit <i>S</i> are based on <i>F</i>^2^, conventional
<i>R</i>-factors <i>R</i> are based on <i>F</i>, with <i>F</i> set to zero for
negative <i>F</i>^2^. The threshold expression of <i>F</i>^2^ >
\s(<i>F</i>^2^) is used only for calculating <i>R</i>-factors(gt) <i>etc</i>.
and is not relevant to the choice of reflections for refinement.
<i>R</i>-factors based on <i>F</i>^2^ are statistically about twice as large
as those based on <i>F</i>, and <i>R</i>- factors based on ALL data will be
even larger.
;
_reflns_number_total     4389
_reflns_number_gt     3672
_reflns_threshold_expression     I>2\s(I)
_refine_ls_structure_factor_coef     Fsqd
_refine_ls_matrix_type     full
_refine_ls_R_factor_all     0.0526
_refine_ls_R_factor_gt     0.0428
_refine_ls_wR_factor_gt     0.1130
_refine_ls_wR_factor_ref     0.1196
_refine_ls_goodness_of_fit_ref     1.039
_refine_ls_restrained_S_all     1.251
_refine_ls_number_reflns     4389
_refine_ls_number_parameters     353
_refine_ls_number_restraints     114
_refine_ls_hydrogen_treatment     mixed
_refine_ls_weighting_scheme     calc
_refine_ls_weighting_details
         'calc w=1/[\s^2^(Fo^2^)+(0.0626P)^2^+1.1978P] where P=(Fo^2^+2Fc^2^)/3'
_atom_sites_solution_hydrogens     geom
_atom_sites_solution_primary     direct
_atom_sites_solution_secondary     difmap
_refine_ls_shift/su_max     0.000
_refine_ls_shift/su_mean     0.000
_refine_diff_density_max     0.634
_refine_diff_density_min     -0.528
_refine_ls_extinction_method     none
_refine_ls_extinction_coef     ?
loop_
    _atom_type_symbol
    _atom_type_description
    _atom_type_scat_dispersion_real
    _atom_type_scat_dispersion_imag
    _atom_type_scat_source
    'C' 'C' 0.0033 0.0016
                         'International Tables Vol C Tables 4.2.6.8 and 6.1.1.4'
    'H' 'H' 0.0000 0.0000
                         'International Tables Vol C Tables 4.2.6.8 and 6.1.1.4'
    'N' 'N' 0.0061 0.0033
                         'International Tables Vol C Tables 4.2.6.8 and 6.1.1.4'
    'O' 'O' 0.0106 0.0060
                         'International Tables Vol C Tables 4.2.6.8 and 6.1.1.4'
    'Cl' 'Cl' 0.1484 0.1585
                         'International Tables Vol C Tables 4.2.6.8 and 6.1.1.4'
    'Br' 'Br' -0.2901 2.4595
                         'International Tables Vol C Tables 4.2.6.8 and 6.1.1.4'
_computing_data_collection
;
<i>APEX2</i> (Bruker, 2008)
;
_computing_cell_refinement
;
<i>SAINT</i> (Bruker, 2008)
;
_computing_data_reduction
;
<i>SAINT</i> (Bruker, 2008)
;
_computing_structure_solution
;
SHELXS97 (Sheldrick, 2008)
;
_computing_structure_refinement
;
SHELXL97 (Sheldrick, 2008)
;
_computing_molecular_graphics
;
<i>ORTEP-3 for Windows</i> (Farrugia, 2012)
;
_computing_publication_material
;
<i>SHELXL97</i>  (Sheldrick, 2008) and <i>PLATON</i> (Spek,
2009)
;
loop_
    _atom_site_type_symbol
    _atom_site_label
    _atom_site_fract_x
    _atom_site_fract_y
    _atom_site_fract_z
    _atom_site_U_iso_or_equiv
    _atom_site_adp_type
    _atom_site_calc_flag
    _atom_site_refinement_flags
    _atom_site_occupancy
    _atom_site_symmetry_multiplicity
    _atom_site_disorder_assembly
    _atom_site_disorder_group
    C C1 0.6175(4) 0.6474(3) 0.0736(4) 0.0442(9) Uani d . 1 1 . .
    C C2 0.5491(5) 0.6922(3) -0.1038(3) 0.0447(9) Uani d . 1 1 . .
    C C3 0.5920(6) 0.7284(4) -0.2223(4) 0.0592(11) Uani d . 1 1 . .
    H H3 0.6853 0.7436 -0.2601 0.071 Uiso calc R 1 1 . .
    C C4 0.4958(6) 0.7418(5) -0.2839(4) 0.0678(13) Uani d . 1 1 . .
    H H4 0.5237 0.7667 -0.3640 0.081 Uiso calc R 1 1 . .
    C C5 0.3578(6) 0.7189(5) -0.2288(4) 0.0675(13) Uani d . 1 1 . .
    H H5 0.2936 0.7283 -0.2721 0.081 Uiso calc R 1 1 . .
    C C6 0.3140(5) 0.6820(4) -0.1098(4) 0.0545(11) Uani d . 1 1 . .
    H H6 0.2211 0.6660 -0.0732 0.065 Uiso calc R 1 1 . .
    C C7 0.4101(4) 0.6691(3) -0.0449(3) 0.0402(8) Uani d . 1 1 . .
    C C8 0.3759(4) 0.6353(3) 0.0800(3) 0.0351(8) Uani d . 1 1 . .
    C C9 0.4701(4) 0.6296(3) 0.1389(3) 0.0355(8) Uani d . 1 1 . .
    C C10 0.4260(4) 0.6090(3) 0.2719(3) 0.0341(8) Uani d . 1 1 . .
    H H10 0.5132 0.5529 0.2910 0.041 Uiso calc R 1 1 . .
    C C11 0.2968(4) 0.5549(3) 0.3146(3) 0.0362(8) Uani d . 1 1 . .
    C C12 0.2024(4) 0.5667(3) 0.2490(3) 0.0395(8) Uani d . 1 1 . .
    C C13 -0.0189(6) 0.5523(5) 0.2111(5) 0.0758(16) Uani d . 1 1 . .
    H H13A -0.1049 0.5241 0.2563 0.114 Uiso calc R 1 1 . .
    H H13B 0.0393 0.5076 0.1405 0.114 Uiso calc R 1 1 . .
    H H13C -0.0538 0.6349 0.1888 0.114 Uiso calc R 1 1 . .
    C C14 0.3830(4) 0.7256(3) 0.3303(3) 0.0344(8) Uani d . 1 1 . .
    C C15 0.4574(4) 0.7360(3) 0.3991(3) 0.0415(8) Uani d . 1 1 . .
    H H15 0.5365 0.6704 0.4080 0.050 Uiso calc R 1 1 . .
    C C16 0.3129(4) 0.9334(3) 0.4428(3) 0.0406(8) Uani d . 1 1 . .
    C C17 0.2842(5) 1.0337(4) 0.5026(4) 0.0530(10) Uani d . 1 1 . .
    H H17 0.3397 1.0319 0.5509 0.064 Uiso calc R 1 1 . .
    C C18 0.1736(5) 1.1350(4) 0.4898(4) 0.0528(10) Uani d . 1 1 . .
    H H18 0.1529 1.2026 0.5296 0.063 Uiso calc R 1 1 . .
    C C19 0.0923(4) 1.1360(3) 0.4165(3) 0.0423(9) Uani d . 1 1 . .
    C C20 0.1176(4) 1.0372(3) 0.3593(3) 0.0396(8) Uani d . 1 1 . .
    H H20 0.0607 1.0391 0.3120 0.047 Uiso calc R 1 1 . .
    C C21 0.2297(4) 0.9331(3) 0.3724(3) 0.0362(8) Uani d . 1 1 . .
    C C22 0.2577(4) 0.8247(3) 0.3136(3) 0.0368(8) Uani d . 1 1 . .
    N N1 0.2703(4) 0.4975(3) 0.4251(3) 0.0405(7) Uani d . 1 1 . .
    N N2 0.0763(4) 0.5375(3) 0.2832(3) 0.0519(9) Uani d . 1 1 . .
    H H2 0.0471 0.5069 0.3543 0.062 Uiso calc R 1 1 . .
    O O1 0.7135(3) 0.6371(3) 0.1160(3) 0.0648(9) Uani d . 1 1 . .
    O O2 0.6502(3) 0.6786(3) -0.0456(2) 0.0533(7) Uani d . 1 1 . .
    O O3 0.2394(3) 0.6112(2) 0.1340(2) 0.0408(6) Uani d . 1 1 . .
    O O4 0.3527(3) 0.4944(2) 0.4837(2) 0.0506(7) Uani d . 1 1 . .
    O O5 0.1646(3) 0.4491(3) 0.4673(3) 0.0514(7) Uani d . 1 1 . .
    O O6 0.1798(3) 0.8194(2) 0.2569(3) 0.0525(7) Uani d . 1 1 . .
    O O7 0.4263(3) 0.8351(2) 0.4569(2) 0.0498(7) Uani d . 1 1 . .
    Br Br1 -0.05894(5) 1.27713(4) 0.39770(4) 0.05830(19) Uani d . 1 1 . .
    C C23 0.7698(6) 0.9052(8) 0.0829(5) 0.146(3) Uani d DU 1 1 . .
    H H23A 0.7777 0.8283 0.0580 0.175 Uiso calc PR 0.515(6) 1 A 1
    H H23B 0.7592 0.8259 0.1122 0.175 Uiso d PR 0.485(6) 1 A 2
    Cl Cl1 0.9143(5) 0.8826(4) 0.1496(4) 0.1075(15) Uani d PDU 0.515(6) 1 A 1
    Cl Cl2 0.5958(5) 0.9568(5) 0.1863(5) 0.140(2) Uani d PDU 0.515(6) 1 A 1
    Cl Cl3 0.8013(6) 0.9975(5) -0.0393(3) 0.131(2) Uani d PDU 0.515(6) 1 A 1
    Cl Cl1' 0.8251(14) 0.9193(11) 0.1864(7) 0.260(6) Uani d PDU 0.485(6) 1 A 2
    Cl Cl2' 0.5804(9) 0.9669(10) 0.0975(13) 0.317(8) Uani d PDU 0.485(6) 1 A 2
    Cl Cl3' 0.8819(8) 0.8620(7) -0.0529(4) 0.174(3) Uani d PDU 0.485(6) 1 A 2
loop_
    _atom_site_aniso_label
    _atom_site_aniso_U_11
    _atom_site_aniso_U_22
    _atom_site_aniso_U_33
    _atom_site_aniso_U_12
    _atom_site_aniso_U_13
    _atom_site_aniso_U_23
    C1 0.043(2) 0.044(2) 0.046(2) -0.0120(17) -0.0174(18) 0.0013(17)
    C2 0.052(2) 0.040(2) 0.042(2) -0.0108(18) -0.0176(18) -0.0028(16)
    C3 0.067(3) 0.062(3) 0.044(2) -0.019(2) -0.014(2) -0.001(2)
    C4 0.087(4) 0.071(3) 0.044(3) -0.020(3) -0.027(3) 0.003(2)
    C5 0.086(4) 0.074(3) 0.055(3) -0.018(3) -0.046(3) 0.001(2)
    C6 0.065(3) 0.058(3) 0.052(3) -0.017(2) -0.034(2) -0.001(2)
    C7 0.051(2) 0.0308(18) 0.041(2) -0.0077(16) -0.0213(18) -0.0040(15)
    C8 0.0380(19) 0.0290(17) 0.041(2) -0.0087(15) -0.0175(16) -0.0025(14)
    C9 0.0356(19) 0.0303(17) 0.042(2) -0.0076(15) -0.0170(16) -0.0012(14)
    C10 0.0339(18) 0.0322(17) 0.0410(19) -0.0075(14) -0.0215(15) 0.0021(14)
    C11 0.0377(19) 0.0330(18) 0.041(2) -0.0105(15) -0.0187(16) 0.0043(15)
    C12 0.041(2) 0.0343(18) 0.049(2) -0.0137(16) -0.0212(17) 0.0053(16)
    C13 0.066(3) 0.096(4) 0.094(4) -0.045(3) -0.055(3) 0.032(3)
    C14 0.0360(19) 0.0353(18) 0.0355(18) -0.0116(15) -0.0174(15) 0.0042(14)
    C15 0.045(2) 0.0393(19) 0.045(2) -0.0096(17) -0.0255(18) 0.0016(16)
    C16 0.045(2) 0.043(2) 0.038(2) -0.0138(17) -0.0176(17) -0.0001(16)
    C17 0.061(3) 0.058(3) 0.051(2) -0.018(2) -0.028(2) -0.010(2)
    C18 0.061(3) 0.046(2) 0.053(2) -0.019(2) -0.014(2) -0.0124(19)
    C19 0.041(2) 0.0357(19) 0.044(2) -0.0124(16) -0.0075(17) -0.0007(16)
    C20 0.039(2) 0.039(2) 0.041(2) -0.0134(16) -0.0146(16) 0.0035(16)
    C21 0.0376(19) 0.0354(18) 0.0376(19) -0.0126(15) -0.0144(16) 0.0011(15)
    C22 0.039(2) 0.0373(19) 0.0399(19) -0.0118(16) -0.0210(16) 0.0021(15)
    N1 0.0407(18) 0.0347(16) 0.0451(18) -0.0081(14) -0.0186(15) 0.0046(13)
    N2 0.048(2) 0.062(2) 0.059(2) -0.0286(17) -0.0291(17) 0.0172(17)
    O1 0.0446(17) 0.098(3) 0.0627(19) -0.0300(17) -0.0268(15) 0.0082(17)
    O2 0.0475(16) 0.0693(19) 0.0447(16) -0.0225(14) -0.0151(13) 0.0028(14)
    O3 0.0430(15) 0.0440(14) 0.0461(15) -0.0173(12) -0.0265(12) 0.0064(11)
    O4 0.0554(17) 0.0539(17) 0.0505(16) -0.0164(14) -0.0336(14) 0.0148(13)
    O5 0.0497(16) 0.0521(16) 0.0548(17) -0.0239(14) -0.0188(13) 0.0133(13)
    O6 0.0569(17) 0.0432(15) 0.0710(19) -0.0030(13) -0.0450(16) -0.0083(13)
    O7 0.0592(18) 0.0485(16) 0.0545(17) -0.0080(13) -0.0388(14) -0.0067(13)
    Br1 0.0560(3) 0.0359(2) 0.0753(3) -0.00750(19) -0.0191(2) -0.00208(19)
    C23 0.127(7) 0.178(8) 0.117(6) -0.035(6) -0.027(5) -0.024(6)
    Cl1 0.125(3) 0.100(3) 0.118(4) -0.038(2) -0.061(3) -0.005(2)
    Cl2 0.107(3) 0.123(4) 0.134(4) -0.031(3) 0.019(3) -0.002(3)
    Cl3 0.157(4) 0.152(5) 0.084(2) -0.078(3) -0.028(2) 0.028(2)
    Cl1' 0.426(17) 0.233(10) 0.126(5) -0.091(11) -0.083(8) -0.056(6)
    Cl2' 0.257(11) 0.154(7) 0.425(19) 0.054(7) -0.078(12) -0.041(11)
    Cl3' 0.214(7) 0.215(8) 0.098(3) -0.102(6) -0.032(4) 0.009(4)
_geom_special_details
;
All e.s.d.'s (except the e.s.d. in the dihedral angle between two l.s. planes)
are estimated using the full covariance matrix. The cell e.s.d.'s are taken
into account individually in the estimation of e.s.d.'s in distances, angles
and torsion angles; correlations between e.s.d.'s in cell parameters are only
used when they are defined by crystal symmetry. An approximate (isotropic)
treatment of cell e.s.d.'s is used for estimating e.s.d.'s involving l.s.
planes.
;
loop_
    _geom_bond_atom_site_label_1
    _geom_bond_atom_site_label_2
    _geom_bond_site_symmetry_2
    _geom_bond_distance
    _geom_bond_publ_flag
    C1 O1 . 1.199(5) ?
    C1 O2 . 1.370(5) ?
    C1 C9 . 1.446(5) ?
    C2 C3 . 1.374(6) ?
    C2 O2 . 1.374(5) ?
    C2 C7 . 1.391(6) ?
    C3 C4 . 1.365(7) ?
    C3 H3 . 0.9300 ?
    C4 C5 . 1.377(7) ?
    C4 H4 . 0.9300 ?
    C5 C6 . 1.381(7) ?
    C5 H5 . 0.9300 ?
    C6 C7 . 1.397(5) ?
    C6 H6 . 0.9300 ?
    C7 C8 . 1.437(5) ?
    C8 C9 . 1.344(5) ?
    C8 O3 . 1.369(4) ?
    C9 C10 . 1.501(5) ?
    C10 C11 . 1.505(5) ?
    C10 C14 . 1.521(5) ?
    C10 H10 . 0.9800 ?
    C11 N1 . 1.372(5) ?
    C11 C12 . 1.391(5) ?
    C12 N2 . 1.307(5) ?
    C12 O3 . 1.364(4) ?
    C13 N2 . 1.454(5) ?
    C13 H13A . 0.9600 ?
    C13 H13B . 0.9600 ?
    C13 H13C . 0.9600 ?
    C14 C15 . 1.337(5) ?
    C14 C22 . 1.453(5) ?
    C15 O7 . 1.358(5) ?
    C15 H15 . 0.9300 ?
    C16 O7 . 1.367(5) ?
    C16 C21 . 1.383(5) ?
    C16 C17 . 1.390(6) ?
    C17 C18 . 1.368(6) ?
    C17 H17 . 0.9300 ?
    C18 C19 . 1.392(6) ?
    C18 H18 . 0.9300 ?
    C19 C20 . 1.366(5) ?
    C19 Br1 . 1.893(4) ?
    C20 C21 . 1.397(5) ?
    C20 H20 . 0.9300 ?
    C21 C22 . 1.470(5) ?
    C22 O6 . 1.223(4) ?
    N1 O4 . 1.248(4) ?
    N1 O5 . 1.264(4) ?
    N2 H2 . 0.8600 ?
    C23 Cl1' . 1.587(7) ?
    C23 Cl3' . 1.653(6) ?
    C23 Cl3 . 1.688(7) ?
    C23 Cl2 . 1.691(6) ?
    C23 Cl2' . 1.721(7) ?
    C23 Cl1 . 1.812(6) ?
    C23 H23A . 0.9800 ?
    C23 H23B . 0.9800 ?
loop_
    _geom_angle_atom_site_label_1
    _geom_angle_atom_site_label_2
    _geom_angle_atom_site_label_3
    _geom_angle_site_symmetry_1
    _geom_angle_site_symmetry_3
    _geom_angle
    _geom_angle_publ_flag
    O1 C1 O2 . . 117.3(4) ?
    O1 C1 C9 . . 124.9(4) ?
    O2 C1 C9 . . 117.8(3) ?
    C3 C2 O2 . . 117.1(4) ?
    C3 C2 C7 . . 121.8(4) ?
    O2 C2 C7 . . 121.1(3) ?
    C4 C3 C2 . . 119.0(5) ?
    C4 C3 H3 . . 120.5 ?
    C2 C3 H3 . . 120.5 ?
    C3 C4 C5 . . 120.9(4) ?
    C3 C4 H4 . . 119.6 ?
    C5 C4 H4 . . 119.6 ?
    C4 C5 C6 . . 120.5(4) ?
    C4 C5 H5 . . 119.8 ?
    C6 C5 H5 . . 119.8 ?
    C5 C6 C7 . . 119.6(4) ?
    C5 C6 H6 . . 120.2 ?
    C7 C6 H6 . . 120.2 ?
    C2 C7 C6 . . 118.3(4) ?
    C2 C7 C8 . . 116.7(3) ?
    C6 C7 C8 . . 125.0(4) ?
    C9 C8 O3 . . 122.9(3) ?
    C9 C8 C7 . . 122.3(3) ?
    O3 C8 C7 . . 114.8(3) ?
    C8 C9 C1 . . 119.5(3) ?
    C8 C9 C10 . . 122.2(3) ?
    C1 C9 C10 . . 118.3(3) ?
    C9 C10 C11 . . 108.5(3) ?
    C9 C10 C14 . . 109.8(3) ?
    C11 C10 C14 . . 112.0(3) ?
    C9 C10 H10 . . 108.8 ?
    C11 C10 H10 . . 108.8 ?
    C14 C10 H10 . . 108.8 ?
    N1 C11 C12 . . 120.7(3) ?
    N1 C11 C10 . . 117.0(3) ?
    C12 C11 C10 . . 122.3(3) ?
    N2 C12 O3 . . 112.1(3) ?
    N2 C12 C11 . . 127.7(3) ?
    O3 C12 C11 . . 120.3(3) ?
    N2 C13 H13A . . 109.5 ?
    N2 C13 H13B . . 109.5 ?
    H13A C13 H13B . . 109.5 ?
    N2 C13 H13C . . 109.5 ?
    H13A C13 H13C . . 109.5 ?
    H13B C13 H13C . . 109.5 ?
    C15 C14 C22 . . 120.1(3) ?
    C15 C14 C10 . . 120.2(3) ?
    C22 C14 C10 . . 119.6(3) ?
    C14 C15 O7 . . 124.9(3) ?
    C14 C15 H15 . . 117.6 ?
    O7 C15 H15 . . 117.6 ?
    O7 C16 C21 . . 121.5(3) ?
    O7 C16 C17 . . 117.2(3) ?
    C21 C16 C17 . . 121.4(4) ?
    C18 C17 C16 . . 119.4(4) ?
    C18 C17 H17 . . 120.3 ?
    C16 C17 H17 . . 120.3 ?
    C17 C18 C19 . . 119.4(4) ?
    C17 C18 H18 . . 120.3 ?
    C19 C18 H18 . . 120.3 ?
    C20 C19 C18 . . 121.6(4) ?
    C20 C19 Br1 . . 119.3(3) ?
    C18 C19 Br1 . . 119.1(3) ?
    C19 C20 C21 . . 119.5(3) ?
    C19 C20 H20 . . 120.3 ?
    C21 C20 H20 . . 120.3 ?
    C16 C21 C20 . . 118.8(3) ?
    C16 C21 C22 . . 120.5(3) ?
    C20 C21 C22 . . 120.7(3) ?
    O6 C22 C14 . . 123.5(3) ?
    O6 C22 C21 . . 122.1(3) ?
    C14 C22 C21 . . 114.4(3) ?
    O4 N1 O5 . . 120.4(3) ?
    O4 N1 C11 . . 118.6(3) ?
    O5 N1 C11 . . 120.9(3) ?
    C12 N2 C13 . . 125.5(4) ?
    C12 N2 H2 . . 117.3 ?
    C13 N2 H2 . . 117.3 ?
    C1 O2 C2 . . 122.3(3) ?
    C12 O3 C8 . . 119.7(3) ?
    C15 O7 C16 . . 118.5(3) ?
    Cl1' C23 Cl3' . . 125.6(5) ?
    Cl1' C23 Cl3 . . 117.6(7) ?
    Cl3' C23 Cl3 . . 55.4(3) ?
    Cl1' C23 Cl2 . . 82.4(5) ?
    Cl3' C23 Cl2 . . 151.9(5) ?
    Cl3 C23 Cl2 . . 112.8(5) ?
    Cl1' C23 Cl2' . . 118.9(5) ?
    Cl3' C23 Cl2' . . 114.1(5) ?
    Cl3 C23 Cl2' . . 85.0(6) ?
    Cl2 C23 Cl2' . . 38.2(5) ?
    Cl1' C23 Cl1 . . 27.2(4) ?
    Cl3' C23 Cl1 . . 99.0(4) ?
    Cl3 C23 Cl1 . . 109.5(5) ?
    Cl2 C23 Cl1 . . 109.1(4) ?
    Cl2' C23 Cl1 . . 146.1(5) ?
    Cl1' C23 H23A . . 123.7 ?
    Cl3' C23 H23A . . 60.5 ?
    Cl3 C23 H23A . . 108.4 ?
    Cl2 C23 H23A . . 108.4 ?
    Cl2' C23 H23A . . 94.7 ?
    Cl1 C23 H23A . . 108.4 ?
    Cl1' C23 H23B . . 93.9 ?
    Cl3' C23 H23B . . 93.9 ?
    Cl3 C23 H23B . . 144.5 ?
    Cl2 C23 H23B . . 85.5 ?
    Cl2' C23 H23B . . 93.9 ?
    Cl1 C23 H23B . . 90.9 ?
    H23A C23 H23B . . 36.2 ?
loop_
    _geom_torsion_atom_site_label_1
    _geom_torsion_atom_site_label_2
    _geom_torsion_atom_site_label_3
    _geom_torsion_atom_site_label_4
    _geom_torsion_site_symmetry_1
    _geom_torsion_site_symmetry_2
    _geom_torsion_site_symmetry_3
    _geom_torsion_site_symmetry_4
    _geom_torsion
    _geom_torsion_publ_flag
    O2 C2 C3 C4 . . . . 179.3(4) ?
    C7 C2 C3 C4 . . . . -0.1(7) ?
    C2 C3 C4 C5 . . . . -0.4(7) ?
    C3 C4 C5 C6 . . . . 0.1(8) ?
    C4 C5 C6 C7 . . . . 0.6(7) ?
    C3 C2 C7 C6 . . . . 0.7(6) ?
    O2 C2 C7 C6 . . . . -178.5(3) ?
    C3 C2 C7 C8 . . . . -178.1(4) ?
    O2 C2 C7 C8 . . . . 2.6(5) ?
    C5 C6 C7 C2 . . . . -1.0(6) ?
    C5 C6 C7 C8 . . . . 177.8(4) ?
    C2 C7 C8 C9 . . . . 1.9(5) ?
    C6 C7 C8 C9 . . . . -176.9(4) ?
    C2 C7 C8 O3 . . . . -178.9(3) ?
    C6 C7 C8 O3 . . . . 2.3(5) ?
    O3 C8 C9 C1 . . . . 175.2(3) ?
    C7 C8 C9 C1 . . . . -5.7(5) ?
    O3 C8 C9 C10 . . . . -6.7(5) ?
    C7 C8 C9 C10 . . . . 172.4(3) ?
    O1 C1 C9 C8 . . . . -175.3(4) ?
    O2 C1 C9 C8 . . . . 4.9(5) ?
    O1 C1 C9 C10 . . . . 6.6(6) ?
    O2 C1 C9 C10 . . . . -173.2(3) ?
    C8 C9 C10 C11 . . . . 19.9(4) ?
    C1 C9 C10 C11 . . . . -162.0(3) ?
    C8 C9 C10 C14 . . . . -102.7(4) ?
    C1 C9 C10 C14 . . . . 75.4(4) ?
    C9 C10 C11 N1 . . . . 161.2(3) ?
    C14 C10 C11 N1 . . . . -77.5(4) ?
    C9 C10 C11 C12 . . . . -22.0(5) ?
    C14 C10 C11 C12 . . . . 99.3(4) ?
    N1 C11 C12 N2 . . . . 6.3(6) ?
    C10 C11 C12 N2 . . . . -170.4(4) ?
    N1 C11 C12 O3 . . . . -172.3(3) ?
    C10 C11 C12 O3 . . . . 11.0(5) ?
    C9 C10 C14 C15 . . . . -121.8(4) ?
    C11 C10 C14 C15 . . . . 117.6(4) ?
    C9 C10 C14 C22 . . . . 59.9(4) ?
    C11 C10 C14 C22 . . . . -60.7(4) ?
    C22 C14 C15 O7 . . . . -0.4(6) ?
    C10 C14 C15 O7 . . . . -178.8(3) ?
    O7 C16 C17 C18 . . . . 178.9(4) ?
    C21 C16 C17 C18 . . . . -1.4(6) ?
    C16 C17 C18 C19 . . . . -0.3(7) ?
    C17 C18 C19 C20 . . . . 1.7(6) ?
    C17 C18 C19 Br1 . . . . -179.2(3) ?
    C18 C19 C20 C21 . . . . -1.3(6) ?
    Br1 C19 C20 C21 . . . . 179.6(3) ?
    O7 C16 C21 C20 . . . . -178.6(3) ?
    C17 C16 C21 C20 . . . . 1.7(6) ?
    O7 C16 C21 C22 . . . . 2.1(5) ?
    C17 C16 C21 C22 . . . . -177.5(4) ?
    C19 C20 C21 C16 . . . . -0.4(5) ?
    C19 C20 C21 C22 . . . . 178.9(3) ?
    C15 C14 C22 O6 . . . . -176.2(4) ?
    C10 C14 C22 O6 . . . . 2.2(6) ?
    C15 C14 C22 C21 . . . . 3.0(5) ?
    C10 C14 C22 C21 . . . . -178.7(3) ?
    C16 C21 C22 O6 . . . . 175.4(4) ?
    C20 C21 C22 O6 . . . . -3.9(6) ?
    C16 C21 C22 C14 . . . . -3.8(5) ?
    C20 C21 C22 C14 . . . . 176.9(3) ?
    C12 C11 N1 O4 . . . . -176.3(3) ?
    C10 C11 N1 O4 . . . . 0.6(5) ?
    C12 C11 N1 O5 . . . . 3.5(5) ?
    C10 C11 N1 O5 . . . . -179.6(3) ?
    O3 C12 N2 C13 . . . . -1.6(6) ?
    C11 C12 N2 C13 . . . . 179.6(4) ?
    O1 C1 O2 C2 . . . . 179.6(4) ?
    C9 C1 O2 C2 . . . . -0.5(5) ?
    C3 C2 O2 C1 . . . . 177.5(4) ?
    C7 C2 O2 C1 . . . . -3.2(6) ?
    N2 C12 O3 C8 . . . . -173.6(3) ?
    C11 C12 O3 C8 . . . . 5.3(5) ?
    C9 C8 O3 C12 . . . . -7.5(5) ?
    C7 C8 O3 C12 . . . . 173.3(3) ?
    C14 C15 O7 C16 . . . . -1.5(6) ?
    C21 C16 O7 C15 . . . . 0.6(5) ?
    C17 C16 O7 C15 . . . . -179.7(4) ?
loop_
    _geom_hbond_atom_site_label_D
    _geom_hbond_atom_site_label_H
    _geom_hbond_atom_site_label_A
    _geom_hbond_site_symmetry_A
    _geom_hbond_distance_DH
    _geom_hbond_distance_HA
    _geom_hbond_distance_DA
    _geom_hbond_angle_DHA
    N2 H2 O5 . 0.86 2.00 2.622(5) 128
    N2 H2 O5 2_566 0.86 2.37 3.063(5) 138
    C4 H4 O7 1_554 0.93 2.59 3.383(6) 144
    C15 H15 O4 2_666 0.93 2.36 3.221(4) 153
