# Supplementary material for: Crystal structure of 4-(6-bromo-4-oxo-4H-chromen-3-yl)-2-methyl­amino-3-nitro­pyrano[3,2-c]chromen-5(4H)-one chloro­form monosolvate
Source: Acta Crystallogr E Crystallogr Commun. 2015 Aug 6;71(Pt 9):o648–9. doi: 10.1107/S2056989015014553 (PMC4555410; doi:10.1107/S2056989015014553)
Supplement: Supplementary file 2 [file e-71-0o648-Isup2.hkl]

# 
# h,k,l, Fc-squared, Fo-squared, sigma(Fo-squared) and status flag 
# 
data_I
_shelx_title ' br in P-1' 
_shelx_refln_list_code          4 
_shelx_F_calc_maximum      216.66 
_exptl_crystal_F_000       616.00 
_reflns_d_resolution_high  0.8409 
 
loop_ 
 _symmetry_equiv_pos_as_xyz 
 'x, y, z' 
 '-x, -y, -z' 
 
_cell_length_a     9.8816 
_cell_length_b    11.9237 
_cell_length_c    12.0616 
_cell_angle_alpha  80.804 
_cell_angle_beta   68.422 
_cell_angle_gamma  70.735 
 
_shelx_F_squared_multiplier     1.000 
 
loop_ 
 _refln_index_h 
 _refln_index_k 
 _refln_index_l 
 _refln_F_squared_calc 
 _refln_F_squared_meas 
 _refln_F_squared_sigma 
 _refln_observed_status 
   1   0   0      221.43      249.62      3.11 o 
   2   0   0       28.05       57.95      2.24 o 
   3   0   0      379.64      462.70      5.69 o 
   4   0   0      218.92      194.33      3.20 o 
   5   0   0        0.83        2.46      2.11 o 
   6   0   0      867.33      926.90     16.70 o 
   7   0   0      263.77      276.69      9.43 o 
   8   0   0      272.62      273.63      8.70 o 
   9   0   0      189.91      221.16     11.45 o 
  10   0   0       25.24       21.25      7.45 o 
 -10   1   0       36.91       31.58      7.68 o 
  -9   1   0       54.22       45.05      7.51 o 
  -8   1   0        0.17       -3.10      4.78 o 
  -7   1   0       41.23       48.20      5.45 o 
  -6   1   0      795.39      833.97     15.86 o 
  -5   1   0     1661.43     1751.65     21.03 o 
  -4   1   0      853.80      798.86      9.98 o 
  -3   1   0     4794.66     4711.00     37.33 o 
  -2   1   0      145.51      188.02      2.42 o 
  -1   1   0       66.23       94.99      2.04 o 
   1   1   0     3533.18     3527.32     88.72 o 
   2   1   0      858.38     1016.32      7.38 o 
   3   1   0      415.84      357.71      3.87 o 
   4   1   0       61.35       47.15      2.38 o 
   5   1   0     2334.85     2251.91     18.12 o 
   6   1   0      372.67      353.06      6.71 o 
   7   1   0      265.18      237.26      9.04 o 
   8   1   0       11.19       10.13      3.90 o 
   9   1   0       30.92       27.53      6.12 o 
  10   1   0        0.31        7.73      6.79 o 
  -9   2   0       40.58       41.99      7.65 o 
  -8   2   0       63.23       67.54      7.12 o 
  -7   2   0      169.62      161.56     15.52 o 
  -6   2   0      325.72      350.94     15.29 o 
  -5   2   0      411.49      407.56      8.43 o 
  -4   2   0      231.37      272.80      4.95 o 
  -3   2   0      642.99      760.63      7.91 o 
  -2   2   0     1371.97     1711.23     12.27 o 
  -1   2   0     3481.83     3340.25     20.73 o 
   0   2   0      139.89       88.82      1.34 o 
   1   2   0     1500.26     1485.38      8.64 o 
   2   2   0    19414.61    19338.44    119.48 o 
   3   2   0     4166.51     4150.29     27.86 o 
   4   2   0       36.77       35.16      1.66 o 
   5   2   0      260.64      345.10      4.74 o 
   6   2   0       24.79       17.17      3.28 o 
   7   2   0      598.93      550.06      9.02 o 
   8   2   0      407.01      425.65      8.67 o 
   9   2   0      256.76      288.21     27.79 o 
  10   2   0      113.98      122.84     14.36 o 
  -9   3   0        2.09        2.34      6.33 o 
  -8   3   0       18.97       22.88      6.45 o 
  -7   3   0        0.05       -2.36      4.67 o 
  -6   3   0       24.68       27.37      5.01 o 
  -5   3   0      189.60      221.02      8.17 o 
  -4   3   0      743.33      765.65      9.55 o 
  -3   3   0     7014.10     7243.06     51.97 o 
  -2   3   0     5006.42     5005.15     36.18 o 
  -1   3   0      309.99      311.63      3.56 o 
   0   3   0     3056.33     3581.22     25.03 o 
   1   3   0    13160.73    13260.59     63.45 o 
   2   3   0     1380.81     1500.62     10.25 o 
   3   3   0      808.30      739.92      6.30 o 
   4   3   0     1648.06     1663.20     13.61 o 
   5   3   0       52.84       31.41      2.23 o 
   6   3   0      623.80      619.11      9.01 o 
   7   3   0      350.67      353.30      7.27 o 
   8   3   0      147.24      136.65      8.83 o 
   9   3   0       17.95       15.41      4.75 o 
  10   3   0       62.67       84.60     10.65 o 
  -9   4   0       67.50       74.64      9.01 o 
  -8   4   0       66.78       69.00      7.78 o 
  -7   4   0      287.92      284.78     11.78 o 
  -6   4   0      246.58      230.69     10.09 o 
  -5   4   0      202.10      169.98      7.84 o 
  -4   4   0      757.05      747.49     11.72 o 
  -3   4   0       90.81       87.72      4.95 o 
  -2   4   0       26.17       25.16      1.49 o 
  -1   4   0     1565.03     1530.35     11.49 o 
   0   4   0     1087.70     1176.92      8.59 o 
   1   4   0      108.05      125.63      1.98 o 
   2   4   0     4509.10     4414.13     24.92 o 
   3   4   0     1977.31     2040.62     14.95 o 
   4   4   0     1486.89     1507.17     13.95 o 
   5   4   0        7.56       25.24      2.16 o 
   6   4   0      307.30      356.98      6.70 o 
   7   4   0        4.61        0.48      2.76 o 
   8   4   0       64.78       59.18      4.28 o 
   9   4   0       63.40       65.28      8.09 o 
  10   4   0       53.46       44.86      6.35 o 
  -8   5   0      131.74      132.19     10.09 o 
  -7   5   0       31.78       22.17      6.66 o 
  -6   5   0       27.96       40.17      6.00 o 
  -5   5   0        1.24       -0.83      3.63 o 
  -4   5   0      868.51      936.75     11.78 o 
  -3   5   0     1641.07     1664.68     17.49 o 
  -2   5   0     3101.94     3080.34     23.54 o 
  -1   5   0     1190.95     1181.30     10.34 o 
   0   5   0     3080.60     2808.44     19.82 o 
   1   5   0      253.00      241.30      2.68 o 
   2   5   0        5.63        9.54      0.93 o 
   3   5   0      773.98      892.16      7.25 o 
   4   5   0     5969.55     6300.66     46.08 o 
   5   5   0     1575.84     1481.61     16.27 o 
   6   5   0      412.45      442.16      7.69 o 
   7   5   0      903.88      898.22     12.31 o 
   8   5   0        2.71        4.10      3.34 o 
   9   5   0        0.88       -1.94      4.42 o 
  10   5   0        0.26        7.64      5.43 o 
  -8   6   0       96.71      113.70     23.86 o 
  -7   6   0      112.08      104.85     14.36 o 
  -6   6   0      161.93      141.83     17.37 o 
  -5   6   0      322.15      323.48      9.60 o 
  -4   6   0      470.67      418.44     10.59 o 
  -3   6   0      625.83      603.82      8.71 o 
  -2   6   0      219.33      197.04      6.49 o 
  -1   6   0      448.89      518.93      6.66 o 
   0   6   0       24.26       27.00      1.74 o 
   1   6   0     1018.68     1103.09      8.05 o 
   2   6   0      649.66      660.32      6.42 o 
   3   6   0      423.04      404.86      4.24 o 
   4   6   0     4287.76     4495.72     31.38 o 
   5   6   0      279.14      288.97      7.12 o 
   6   6   0       26.10       24.67      3.00 o 
   7   6   0       47.21       38.94      3.70 o 
   8   6   0        0.54        5.08      3.30 o 
   9   6   0      100.14       88.80      6.68 o 
  10   6   0       41.17       40.53      5.97 o 
  -7   7   0       30.37       39.45      8.35 o 
  -6   7   0       23.35       36.62      7.45 o 
  -5   7   0       12.92       16.66      4.64 o 
  -4   7   0        1.49        2.05      3.88 o 
  -3   7   0      239.58      262.64      9.49 o 
  -2   7   0      573.36      616.93      8.99 o 
  -1   7   0     2008.60     1945.22     20.17 o 
   0   7   0     1396.98     1502.34     14.37 o 
   1   7   0     1405.87     1476.41     11.89 o 
   2   7   0     2012.69     2006.20     16.80 o 
   3   7   0      620.39      684.28      7.08 o 
   4   7   0       26.85       16.16      1.50 o 
   5   7   0       30.69       29.18      2.44 o 
   6   7   0      223.72      183.29      5.16 o 
   7   7   0      299.11      314.77      7.60 o 
   8   7   0      339.23      294.87      8.07 o 
   9   7   0      373.51      360.39     14.20 o 
  10   7   0       10.57       16.28      6.89 o 
  -6   8   0      291.84      325.40     14.84 o 
  -5   8   0      330.14      353.49     10.99 o 
  -4   8   0      216.58      192.42      8.26 o 
  -3   8   0      185.28      141.75      8.95 o 
  -2   8   0        4.31        5.18      2.36 o 
  -1   8   0      194.98      224.90      5.53 o 
   0   8   0       46.07       46.09      2.60 o 
   1   8   0      347.62      344.16      4.69 o 
   2   8   0      762.28      702.15      8.09 o 
   3   8   0      450.65      424.33      6.82 o 
   4   8   0      263.23      255.77      3.85 o 
   5   8   0      200.63      203.25      4.75 o 
   6   8   0       95.34      118.52      4.94 o 
   7   8   0        2.93        2.78      2.59 o 
   8   8   0       69.62       72.12      4.57 o 
   9   8   0        1.55       -1.74      4.75 o 
  10   8   0       40.08       33.66      6.21 o 
  -5   9   0        2.07        3.43      5.31 o 
  -4   9   0       10.22       16.66      5.34 o 
  -3   9   0      191.36      165.19      7.96 o 
  -2   9   0       80.40       92.23      4.59 o 
  -1   9   0       45.45       33.93      3.94 o 
   0   9   0     1752.73     1745.02     16.84 o 
   1   9   0      610.30      585.21      7.23 o 
   2   9   0      574.32      601.67      8.75 o 
   3   9   0       35.90       29.58      3.04 o 
   4   9   0       99.87      100.08      6.39 o 
   5   9   0       89.75       89.02      2.75 o 
   6   9   0      583.55      572.54      8.20 o 
   7   9   0      185.63      152.12      4.92 o 
   8   9   0        8.96        7.60      3.18 o 
   9   9   0      143.88      136.15      8.49 o 
  10   9   0       56.15       71.77      9.90 o 
  -4  10   0      188.24      179.43     10.52 o 
  -3  10   0      500.57      521.62     12.93 o 
  -2  10   0      120.86      104.90      8.14 o 
  -1  10   0      596.75      525.30      8.02 o 
   0  10   0       63.41       72.23      3.20 o 
   1  10   0      504.51      489.97      6.60 o 
   2  10   0      333.84      351.08      7.37 o 
   3  10   0      615.26      572.53      9.06 o 
   4  10   0      147.98      137.16      5.61 o 
   5  10   0      420.73      430.33      9.81 o 
   6  10   0      207.11      207.49      5.67 o 
   7  10   0       71.93       95.05      4.47 o 
   8  10   0       17.49       15.94      3.83 o 
   9  10   0        0.15        2.56      3.78 o 
  -3  11   0        0.53       -1.04      5.65 o 
  -2  11   0       68.53       61.95      5.36 o 
  -1  11   0      267.49      250.93     11.57 o 
   0  11   0      481.85      490.20      8.52 o 
   1  11   0       77.29       98.03      4.64 o 
   2  11   0      398.78      427.55      8.37 o 
   3  11   0      120.89      153.42      8.58 o 
   4  11   0       87.33       94.16      5.90 o 
   5  11   0       25.68       31.10      3.79 o 
   6  11   0        3.59        4.86      3.63 o 
   7  11   0       91.93       89.39      5.14 o 
   8  11   0       36.27       33.31      4.33 o 
  -2  12   0      220.70      230.60     10.14 o 
  -1  12   0      243.86      244.83      8.63 o 
   0  12   0       86.88       70.68      5.60 o 
   1  12   0       31.98       24.31      3.56 o 
   2  12   0        0.30       -4.16      2.78 o 
   3  12   0      193.79      213.58      7.08 o 
   4  12   0      200.41      178.63      9.99 o 
   5  12   0      197.36      179.66      6.38 o 
   6  12   0      151.81      164.37      6.39 o 
   7  12   0      117.27      117.44      6.97 o 
   8  12   0        1.32       -2.28      4.82 o 
   0  13   0      162.18      156.24      7.54 o 
   1  13   0      133.06      132.38      7.16 o 
   2  13   0       61.80       54.29      4.76 o 
   3  13   0       99.88       95.65      5.63 o 
   4  13   0       64.78       83.93      5.37 o 
   5  13   0        4.24        6.73      4.23 o 
   6  13   0        3.53       -2.53      5.20 o 
  -6 -13   1       50.33       39.42      6.58 o 
  -5 -13   1      118.75      138.47      9.03 o 
  -4 -13   1      354.68      323.02     10.24 o 
  -3 -13   1      149.09      167.83      7.89 o 
  -2 -13   1       28.24       44.28      4.40 o 
  -1 -13   1       14.24       14.73      4.81 o 
   0 -13   1       80.23       74.67      7.25 o 
  -7 -12   1       18.95       19.41      5.06 o 
  -6 -12   1       81.09       86.31      6.23 o 
  -5 -12   1       70.04       62.48      5.61 o 
  -4 -12   1      113.27      138.47      5.75 o 
  -3 -12   1       73.22       62.53      4.65 o 
  -2 -12   1       32.91       44.84      3.83 o 
  -1 -12   1      242.28      262.53      7.01 o 
   0 -12   1       44.02       48.28      4.35 o 
   1 -12   1      396.47      388.29     10.07 o 
   2 -12   1      169.87      174.28      7.71 o 
  -8 -11   1       29.22       26.34      5.26 o 
  -7 -11   1        1.66        1.02      3.91 o 
  -6 -11   1        0.83        3.76      3.18 o 
  -5 -11   1       52.39       58.80      4.26 o 
  -4 -11   1      198.68      221.60      6.54 o 
  -3 -11   1      298.26      271.05      7.12 o 
  -2 -11   1     1139.74     1156.86     14.23 o 
  -1 -11   1        4.43        2.47      2.97 o 
   0 -11   1       40.20       50.75      3.90 o 
   1 -11   1      124.91      129.22      5.27 o 
   2 -11   1        0.17       -5.11      4.50 o 
   3 -11   1      101.37      112.07      7.76 o 
  -9 -10   1       19.80       12.08      4.98 o 
  -8 -10   1      140.14      144.78      6.19 o 
  -7 -10   1      107.74      122.22      5.77 o 
  -6 -10   1       84.45       76.28      4.02 o 
  -5 -10   1      314.07      329.59      6.62 o 
  -4 -10   1       84.94       83.33      4.59 o 
  -3 -10   1       43.07       34.16      3.42 o 
  -2 -10   1       89.81       98.53      5.03 o 
  -1 -10   1        2.39        3.31      2.79 o 
   0 -10   1       20.84       13.04      2.18 o 
   1 -10   1      457.19      466.48      8.04 o 
   2 -10   1      308.02      336.69      8.42 o 
   3 -10   1      567.28      563.89     16.68 o 
   4 -10   1       23.77       24.51      6.01 o 
   5 -10   1      113.69      116.46     10.89 o 
  -9  -9   1       21.30       31.32      5.20 o 
  -8  -9   1      109.86       91.37      6.20 o 
  -7  -9   1        0.56        1.63      2.89 o 
  -6  -9   1       10.16        8.52      2.74 o 
  -5  -9   1        5.63        2.28      2.40 o 
  -4  -9   1      314.18      303.86      6.33 o 
  -3  -9   1      369.42      408.83      7.57 o 
  -2  -9   1      471.79      436.67      7.87 o 
  -1  -9   1      468.32      457.27      6.78 o 
   0  -9   1     1317.21     1320.56     12.52 o 
   1  -9   1      178.89      162.76      5.56 o 
   2  -9   1       54.77       60.83      4.55 o 
   3  -9   1        2.32       -0.04      3.74 o 
   4  -9   1      204.76      173.40      8.41 o 
   5  -9   1       15.34       17.83      7.01 o 
   6  -9   1      138.40      102.57     10.01 o 
 -10  -8   1       32.86       25.47      6.54 o 
  -9  -8   1        1.01       -2.47      5.41 o 
  -8  -8   1       54.45       53.87      5.24 o 
  -7  -8   1      334.83      338.09      7.10 o 
  -6  -8   1      335.74      362.85      6.33 o 
  -5  -8   1      785.13      709.21      8.54 o 
  -4  -8   1       95.52       95.76      3.80 o 
  -3  -8   1      557.59      503.16      7.36 o 
  -2  -8   1      191.09      216.53      4.35 o 
  -1  -8   1      179.14      186.01      4.20 o 
   0  -8   1      296.06      306.34      5.59 o 
   1  -8   1     1509.12     1462.39     16.63 o 
   2  -8   1      499.42      492.93      9.58 o 
   3  -8   1      493.71      542.70      9.30 o 
   4  -8   1      123.48      155.37      9.02 o 
   5  -8   1       45.24       66.55     10.65 o 
   6  -8   1       69.68       78.09      9.50 o 
 -10  -7   1        1.72        3.27      5.50 o 
  -9  -7   1      138.71      135.65      9.59 o 
  -8  -7   1      416.67      420.06      9.60 o 
  -7  -7   1       72.88       66.03      4.74 o 
  -6  -7   1        1.19        0.53      2.97 o 
  -5  -7   1      155.13      155.37      5.97 o 
  -4  -7   1      110.04      106.96      3.36 o 
  -3  -7   1      142.10      133.79      3.31 o 
  -2  -7   1      913.18      993.38     11.33 o 
  -1  -7   1      648.17      612.60      6.94 o 
   0  -7   1     1875.19     1809.60     15.34 o 
   1  -7   1      883.03      883.58     11.09 o 
   2  -7   1      779.53      755.35     10.20 o 
   3  -7   1        3.04        1.62      2.46 o 
   4  -7   1       67.35       53.06      4.97 o 
   5  -7   1       61.80       51.72     13.43 o 
   6  -7   1      162.89      179.17     10.75 o 
   7  -7   1      141.43      121.64     14.82 o 
 -10  -6   1        0.99       -6.68      5.04 o 
  -9  -6   1       80.72       68.80      5.72 o 
  -8  -6   1       51.48       26.82      4.11 o 
  -7  -6   1        3.42        0.39      3.12 o 
  -6  -6   1      648.96      648.21     10.10 o 
  -5  -6   1      792.08      815.01     11.82 o 
  -4  -6   1     1016.56      913.09      9.97 o 
  -3  -6   1     1696.39     1757.42     13.68 o 
  -2  -6   1     1980.74     1885.58     13.46 o 
  -1  -6   1      845.62      796.87      6.83 o 
   0  -6   1      206.96      174.23      2.97 o 
   1  -6   1       10.51       14.05      1.81 o 
   2  -6   1      627.62      621.83     12.81 o 
   3  -6   1      785.89      744.67      9.80 o 
   4  -6   1     1208.16     1266.66     18.18 o 
   5  -6   1      748.85      767.75     33.12 o 
   6  -6   1       18.67       27.73      9.26 o 
   7  -6   1       51.16       73.72     13.67 o 
   8  -6   1        0.01      -10.18      6.79 o 
 -10  -5   1       56.12       56.11      7.52 o 
  -9  -5   1      177.47      186.05      7.32 o 
  -8  -5   1        5.03        9.00      3.68 o 
  -7  -5   1      328.44      317.88      7.63 o 
  -6  -5   1      279.15      263.17      6.69 o 
  -5  -5   1      331.68      316.87      6.36 o 
  -4  -5   1       38.63       40.05      2.48 o 
  -3  -5   1       42.58       45.88      2.11 o 
  -2  -5   1     1053.05     1008.86      7.84 o 
  -1  -5   1     2870.17     2733.90     26.38 o 
   0  -5   1     2749.61     2872.34     17.91 o 
   1  -5   1      169.98      170.43      3.37 o 
   2  -5   1        7.87        9.46      1.30 o 
   3  -5   1      342.59      330.22      5.79 o 
   4  -5   1      159.27      138.78      5.77 o 
   5  -5   1        2.74       -1.09      4.08 o 
   6  -5   1       56.16       61.52      6.66 o 
   7  -5   1      199.65      222.18     11.41 o 
   8  -5   1       43.34       27.60      7.12 o 
 -10  -4   1       48.93       43.99      6.55 o 
  -9  -4   1       13.89       12.67      4.33 o 
  -8  -4   1       18.84        9.18      3.68 o 
  -7  -4   1       87.00       90.33      8.49 o 
  -6  -4   1      386.41      380.84      7.84 o 
  -5  -4   1       32.91       42.86      3.01 o 
  -4  -4   1       25.75       18.24      1.66 o 
  -3  -4   1     3009.41     3016.86     25.19 o 
  -2  -4   1      456.28      555.56      4.78 o 
  -1  -4   1      223.75      259.45      2.91 o 
   0  -4   1      840.80      702.97      7.44 o 
   1  -4   1     2051.62     2164.16     15.53 o 
   2  -4   1      360.13      373.14      4.16 o 
   3  -4   1       67.98       38.32      1.91 o 
   4  -4   1      302.89      267.03      5.62 o 
   5  -4   1      789.47      796.38     15.86 o 
   6  -4   1      787.34      826.65     27.79 o 
   7  -4   1      400.64      402.06     12.91 o 
   8  -4   1      136.94       97.32      8.64 o 
   9  -4   1       57.94       64.90      8.50 o 
 -10  -3   1        0.37        9.26      9.50 o 
  -9  -3   1      212.30      190.98      7.27 o 
  -8  -3   1       77.26       93.64      6.95 o 
  -7  -3   1      478.23      440.96      8.43 o 
  -6  -3   1      959.14      953.41     12.27 o 
  -5  -3   1      869.59      877.85     10.94 o 
  -4  -3   1     1561.30     1908.31     15.57 o 
  -3  -3   1      366.91      429.36      4.82 o 
  -2  -3   1     1117.54     1145.45      8.23 o 
  -1  -3   1    11215.86    11602.31     60.04 o 
   0  -3   1     1827.31     1467.98      9.86 o 
   1  -3   1     2383.72     2361.36     15.31 o 
   2  -3   1     4337.13     4220.02     28.44 o 
   3  -3   1     1897.03     2221.49     19.72 o 
   4  -3   1      563.01      609.06      8.13 o 
   5  -3   1       38.39       56.37      8.04 o 
   6  -3   1      106.61      118.49      7.04 o 
   7  -3   1      141.69      130.58      8.34 o 
   8  -3   1      407.07      434.94     14.04 o 
   9  -3   1       10.61        2.12      6.66 o 
 -10  -2   1       29.87       23.63      7.12 o 
  -9  -2   1      121.80      109.61     16.12 o 
  -8  -2   1       73.49       67.42      5.31 o 
  -7  -2   1        4.03        2.84      2.89 o 
  -6  -2   1       74.62       67.16      3.70 o 
  -5  -2   1      369.19      363.63      5.12 o 
  -4  -2   1     9641.05     9924.13     70.45 o 
  -3  -2   1       65.48       64.03      1.79 o 
  -2  -2   1    15379.09    15402.74    111.79 o 
  -1  -2   1      992.31      969.00      6.86 o 
   0  -2   1        8.75       22.27      0.69 o 
   1  -2   1     1277.19     1376.61      9.19 o 
   2  -2   1      234.39      236.89      2.51 o 
   3  -2   1      431.54      444.38      5.20 o 
   4  -2   1     2951.66     3087.56     23.48 o 
   5  -2   1      109.21       65.46      3.73 o 
   6  -2   1      872.30      855.31     27.79 o 
   7  -2   1      412.27      421.83     22.70 o 
   8  -2   1       38.79       38.17      6.38 o 
   9  -2   1        0.65        2.50      6.00 o 
  10  -2   1       15.00        9.06      7.23 o 
 -10  -1   1        3.22       -5.89      7.04 o 
  -9  -1   1       23.55       20.38      6.55 o 
  -8  -1   1      154.79      147.16      6.95 o 
  -7  -1   1      432.45      496.24     19.57 o 
  -6  -1   1      137.66      126.39     10.42 o 
  -5  -1   1     2298.52     2452.94     21.74 o 
  -4  -1   1     1288.96     1315.16     11.25 o 
  -3  -1   1     3336.05     3181.75     21.83 o 
  -2  -1   1     4735.64     5043.87     33.17 o 
  -1  -1   1      448.81      355.88      3.61 o 
   0  -1   1       95.18       41.12      0.99 o 
   1  -1   1    15162.69    14521.45     95.55 o 
   2  -1   1     1159.96     1037.71      7.60 o 
   3  -1   1     5099.70     5156.04     40.44 o 
   4  -1   1       18.70       18.85      1.56 o 
   5  -1   1      835.24      955.41     11.11 o 
   6  -1   1      264.91      279.84     18.07 o 
   7  -1   1       92.34       86.06      6.49 o 
   8  -1   1      158.15      154.09     22.47 o 
   9  -1   1      140.66      167.30      9.95 o 
  10  -1   1      142.10      135.72     12.74 o 
 -10   0   1       34.72       47.52      8.44 o 
  -9   0   1       84.13       98.03     14.36 o 
  -8   0   1       75.12       79.30     14.82 o 
  -7   0   1        2.31       10.65      4.59 o 
  -6   0   1       31.77       49.77      4.88 o 
  -5   0   1      195.41      235.34     15.06 o 
  -4   0   1     2513.27     2697.30     22.87 o 
  -3   0   1     1184.64      990.55      9.36 o 
  -2   0   1     1060.41     1073.29      7.95 o 
  -1   0   1      465.20      467.49      3.60 o 
   0   0   1      883.00      762.31      7.69 o 
   1   0   1    13114.68    13131.71    113.02 o 
   2   0   1      202.78      281.02      2.71 o 
   3   0   1      567.66      518.54      6.56 o 
   4   0   1     2113.32     2219.61     18.77 o 
   5   0   1      807.52      812.67      8.69 o 
   6   0   1      535.44      518.41     11.27 o 
   7   0   1      191.06      158.24      6.10 o 
   8   0   1      629.29      643.60     11.98 o 
   9   0   1       92.05       92.12      7.98 o 
  10   0   1       28.45       40.17      7.51 o 
  -9   1   1        1.34       -5.58      6.12 o 
  -8   1   1       50.09       51.14      6.67 o 
  -7   1   1      275.27      248.22      9.76 o 
  -6   1   1      258.68      243.52      8.64 o 
  -5   1   1     1696.23     1739.67     26.03 o 
  -4   1   1     1919.59     1876.02     16.86 o 
  -3   1   1        5.35        8.69      1.25 o 
  -2   1   1      313.85      377.03      3.94 o 
  -1   1   1      349.87      299.83      4.32 o 
   0   1   1      726.65      802.23      5.30 o 
   1   1   1       15.53       22.87      0.68 o 
   2   1   1     5763.49     6062.99     36.75 o 
   3   1   1     7481.44     7441.47     48.42 o 
   4   1   1     2293.76     2449.73     18.59 o 
   5   1   1       14.04       10.19      1.40 o 
   6   1   1       88.94       98.11      3.76 o 
   7   1   1       23.10       25.99      4.08 o 
   8   1   1        3.73        2.61      3.46 o 
   9   1   1       12.11       22.28      5.87 o 
  10   1   1        3.17       -3.39      8.34 o 
  -9   2   1       87.63      100.07     13.43 o 
  -8   2   1      227.73      244.09     11.34 o 
  -7   2   1      181.83      191.47      9.50 o 
  -6   2   1      121.97       95.91      6.55 o 
  -5   2   1      564.68      582.76     12.51 o 
  -4   2   1      417.72      497.99      7.46 o 
  -3   2   1      335.77      290.88      8.43 o 
  -2   2   1     7253.28     7124.80     50.65 o 
  -1   2   1     8792.63     8931.21     62.57 o 
   0   2   1      525.25      534.85      3.79 o 
   1   2   1       67.06       54.01      0.71 o 
   2   2   1      386.16      344.13      2.72 o 
   3   2   1      244.89      223.11      2.76 o 
   4   2   1      190.58      173.38      3.95 o 
   5   2   1       24.85       23.49      1.56 o 
   6   2   1      691.44      722.26      9.48 o 
   7   2   1      475.97      490.17      8.21 o 
   8   2   1      198.37      199.52      6.21 o 
   9   2   1       52.45       56.16      5.50 o 
  10   2   1      174.07      186.16     10.61 o 
  11   2   1        3.62        7.13      7.32 o 
  -9   3   1        0.20       -6.64     11.81 o 
  -8   3   1       73.04       74.32      7.98 o 
  -7   3   1      135.93      132.63     10.65 o 
  -6   3   1      570.03      560.10     15.06 o 
  -5   3   1      128.43      102.02      7.89 o 
  -4   3   1      755.01      676.74     10.78 o 
  -3   3   1      297.56      282.85      3.99 o 
  -2   3   1     1938.65     2080.06     16.18 o 
  -1   3   1    12412.91    12907.60     83.54 o 
   0   3   1    46942.72    45279.54    276.93 o 
   1   3   1      378.14      406.47      2.90 o 
   2   3   1      258.34      232.76      3.04 o 
   3   3   1     3965.83     3984.30     26.84 o 
   4   3   1     1256.81     1239.63      9.69 o 
   5   3   1     2289.87     2229.20     17.74 o 
   6   3   1       98.10       78.02      4.06 o 
   7   3   1       54.42       54.55      3.54 o 
   8   3   1        5.54        8.62      3.05 o 
   9   3   1       48.00       43.05      4.96 o 
  10   3   1      237.34      214.15      9.33 o 
  11   3   1       35.98       36.25      7.84 o 
  -8   4   1       58.85       75.57     16.91 o 
  -7   4   1      192.30      214.45     11.27 o 
  -6   4   1      183.63      183.96     11.58 o 
  -5   4   1       56.61       45.11      4.45 o 
  -4   4   1        1.47        4.92      1.92 o 
  -3   4   1      669.37      737.40      9.05 o 
  -2   4   1       24.30       39.08      1.86 o 
  -1   4   1      218.58      233.38      4.13 o 
   0   4   1    20256.96    20410.47    125.09 o 
   1   4   1     5228.40     5307.38     29.51 o 
   2   4   1     1073.32     1115.50      6.58 o 
   3   4   1     2372.97     2431.29     16.17 o 
   4   4   1      409.16      450.54      5.12 o 
   5   4   1     1536.25     1530.61     13.13 o 
   6   4   1      124.51      111.38      5.28 o 
   7   4   1      215.69      184.59      5.57 o 
   8   4   1      180.63      182.80      6.17 o 
   9   4   1      199.90      190.91      8.42 o 
  10   4   1      232.31      273.35     10.35 o 
  11   4   1        1.50       -3.25      5.47 o 
  -8   5   1       15.53        9.48     10.89 o 
  -7   5   1        3.11       13.01      6.53 o 
  -6   5   1      147.83      160.76      9.30 o 
  -5   5   1      678.73      655.41     19.28 o 
  -4   5   1      486.88      469.47      7.47 o 
  -3   5   1     1360.78     1304.01     14.32 o 
  -2   5   1      601.28      535.91      7.28 o 
  -1   5   1     1961.18     1962.93     17.26 o 
   0   5   1      549.83      614.94      5.78 o 
   1   5   1      352.87      400.11      3.75 o 
   2   5   1     2156.21     2121.78     12.29 o 
   3   5   1      154.25      141.18      2.33 o 
   4   5   1       70.65       62.41      2.01 o 
   5   5   1     1132.01     1204.43     12.39 o 
   6   5   1     1038.69     1056.00     12.84 o 
   7   5   1      750.07      734.84     14.71 o 
   8   5   1        1.60        4.93      3.04 o 
   9   5   1       12.67       13.51      4.42 o 
  10   5   1        5.73        6.95      5.35 o 
  11   5   1       19.37       18.61      5.64 o 
  -7   6   1      104.25      108.39      9.76 o 
  -6   6   1      116.88      144.86      9.95 o 
  -5   6   1       97.99       94.65      6.14 o 
  -4   6   1       96.83       98.91      4.21 o 
  -3   6   1        3.67        1.67      2.01 o 
  -2   6   1      690.26      772.46     12.30 o 
  -1   6   1       31.74       35.43      3.14 o 
   0   6   1     4804.59     5055.29     34.54 o 
   1   6   1       41.51       43.79      2.28 o 
   2   6   1       70.23       61.16      1.92 o 
   3   6   1     1121.55     1050.06      7.88 o 
   4   6   1      154.33      152.60      3.25 o 
   5   6   1      936.44     1045.27     11.29 o 
   6   6   1        3.15       -0.72      2.34 o 
   7   6   1      293.76      271.98      6.76 o 
   8   6   1      468.14      452.79      9.11 o 
   9   6   1      101.62       88.02      6.14 o 
  10   6   1       32.70       29.23      5.78 o 
  11   6   1        8.35        9.14      5.95 o 
  -7   7   1        2.86        5.51     12.28 o 
  -6   7   1        0.47       -7.67      8.80 o 
  -5   7   1      125.65      112.94      6.98 o 
  -4   7   1      274.53      270.70      9.15 o 
  -3   7   1      251.39      235.81      7.92 o 
  -2   7   1     2064.01     1923.32     24.33 o 
  -1   7   1      180.74      173.01      4.23 o 
   0   7   1      545.64      556.26      6.96 o 
   1   7   1       19.26       12.63      1.90 o 
   2   7   1       62.03       50.13      2.66 o 
   3   7   1      481.09      407.05      4.83 o 
   4   7   1     2398.07     2544.18     18.93 o 
   5   7   1      357.38      341.62      5.42 o 
   6   7   1      540.93      588.03      8.35 o 
   7   7   1      202.55      224.66      5.72 o 
   8   7   1       82.25       80.56      4.80 o 
   9   7   1       78.45       74.97      6.38 o 
  10   7   1        4.25        6.59      5.20 o 
  -6   8   1       85.01       80.47      7.63 o 
  -5   8   1      459.41      447.22     13.38 o 
  -4   8   1       41.27       55.08      9.38 o 
  -3   8   1      256.71      258.34     13.83 o 
  -2   8   1      744.52      721.06     13.18 o 
  -1   8   1      560.30      639.15      9.18 o 
   0   8   1      508.12      500.17      6.83 o 
   1   8   1      503.69      503.94      6.52 o 
   2   8   1      475.89      473.01      7.32 o 
   3   8   1     3841.64     4067.13     31.54 o 
   4   8   1       68.45       96.85      2.73 o 
   5   8   1        3.44        3.16      1.54 o 
   6   8   1       45.97       35.67      2.83 o 
   7   8   1       99.70       79.63      3.68 o 
   8   8   1       27.20       21.88      3.53 o 
   9   8   1        3.74        0.83      3.77 o 
  10   8   1       26.70       18.48      4.58 o 
  -5   9   1        3.62        9.47      5.92 o 
  -4   9   1      138.02      143.65      8.72 o 
  -3   9   1      617.93      670.25     13.96 o 
  -2   9   1      748.72      730.66     13.98 o 
  -1   9   1      100.15      128.47      4.14 o 
   0   9   1     1418.82     1376.09     16.15 o 
   1   9   1      212.16      220.63      4.71 o 
   2   9   1      106.12       96.39      4.18 o 
   3   9   1      327.18      319.19      8.20 o 
   4   9   1      702.01      606.22     11.88 o 
   5   9   1      145.43      139.94      3.69 o 
   6   9   1      608.95      593.79      8.30 o 
   7   9   1      412.82      440.34      7.36 o 
   8   9   1      177.91      208.46      7.27 o 
   9   9   1        4.02        5.31      3.70 o 
  10   9   1        3.04        2.89      4.51 o 
  -4  10   1      135.00      150.09      8.84 o 
  -3  10   1      168.30      149.84     10.00 o 
  -2  10   1       53.27       58.66      6.81 o 
  -1  10   1        3.56        0.71      3.47 o 
   0  10   1       13.66       14.45      2.48 o 
   1  10   1     1101.54     1150.63     11.58 o 
   2  10   1      808.83      807.90     11.03 o 
   3  10   1      263.33      256.39      9.33 o 
   4  10   1      604.95      671.01      9.85 o 
   5  10   1      144.13      146.19      5.08 o 
   6  10   1       25.38       30.62      3.80 o 
   7  10   1        3.04        5.00      3.08 o 
   8  10   1      116.89      111.52      5.37 o 
   9  10   1      128.90      117.02      5.71 o 
  -3  11   1       31.95       24.58      6.18 o 
  -2  11   1      154.19      170.27      8.22 o 
  -1  11   1      292.60      319.12      9.78 o 
   0  11   1      279.22      274.97      7.51 o 
   1  11   1      119.48      105.30      6.08 o 
   2  11   1       63.21       67.61      4.46 o 
   3  11   1       49.81       57.04      4.23 o 
   4  11   1       77.56       81.93      4.62 o 
   5  11   1       52.87       37.66      3.82 o 
   6  11   1       21.60       19.69      3.34 o 
   7  11   1       44.08       37.09      4.25 o 
   8  11   1      106.89      115.03      5.69 o 
   9  11   1       54.30       63.00      5.17 o 
  -2  12   1       29.66       28.66      6.32 o 
  -1  12   1       68.53       64.17      8.24 o 
   0  12   1        0.53       -0.91      4.26 o 
   1  12   1       25.08       27.50      5.13 o 
   2  12   1      252.97      271.75      6.49 o 
   3  12   1      164.54      168.24      6.31 o 
   4  12   1      442.68      439.91      9.37 o 
   5  12   1      191.25      226.13      7.27 o 
   6  12   1       28.20       31.91      4.76 o 
   7  12   1        2.05        1.12      3.87 o 
   8  12   1       36.11       32.80      4.68 o 
   0  13   1      171.86      196.79      8.41 o 
   1  13   1      182.92      196.03     13.60 o 
   2  13   1       49.71       55.83      5.58 o 
   3  13   1        2.82        2.10      3.99 o 
   4  13   1       41.33       41.75      4.70 o 
   5  13   1       57.52       58.68      5.65 o 
   6  13   1       68.82       57.77      5.63 o 
   7  13   1       58.24       56.29      5.81 o 
   3  14   1       69.48       80.23     10.97 o 
   4  14   1       96.42       80.96      6.52 o 
  -5 -13   2       30.07       33.47      8.32 o 
  -4 -13   2      321.45      364.98     12.38 o 
  -3 -13   2       60.54       58.23      5.74 o 
  -2 -13   2        1.98       -2.94      4.13 o 
  -1 -13   2        8.58        9.90      4.95 o 
   0 -13   2       76.75       65.97      7.00 o 
  -6 -12   2        2.61        6.04      4.69 o 
  -5 -12   2        2.87       -0.02      4.18 o 
  -4 -12   2        0.23       -1.19      4.17 o 
  -3 -12   2       35.98       34.69      5.02 o 
  -2 -12   2       27.83       20.61      3.72 o 
  -1 -12   2      527.36      490.65     12.56 o 
   0 -12   2      161.08      169.27      6.17 o 
   1 -12   2       69.21       87.26      6.01 o 
   2 -12   2       97.37      100.01      6.35 o 
  -7 -11   2       23.21       32.47      4.66 o 
  -6 -11   2      199.27      180.22      6.70 o 
  -5 -11   2      192.78      183.11      7.29 o 
  -4 -11   2      128.56      116.21      5.16 o 
  -3 -11   2       55.91       71.87      4.47 o 
  -2 -11   2      785.22      871.10     12.62 o 
  -1 -11   2       38.26       34.65      3.68 o 
   0 -11   2      399.33      398.81      7.87 o 
   1 -11   2       16.52       28.28      3.55 o 
   2 -11   2      110.50      105.66      4.99 o 
   3 -11   2      116.90      149.01      9.32 o 
  -8 -10   2       47.00       49.09      5.05 o 
  -7 -10   2      281.23      242.85      8.49 o 
  -6 -10   2       12.26       16.97      3.25 o 
  -5 -10   2       18.63       13.80      2.86 o 
  -4 -10   2       32.70       35.89      4.19 o 
  -3 -10   2      290.24      340.71      7.03 o 
  -2 -10   2      144.22      141.89      5.03 o 
  -1 -10   2      394.74      377.44      7.18 o 
   0 -10   2      289.66      250.60      6.06 o 
   1 -10   2       93.05       88.29      4.29 o 
   2 -10   2      147.41      146.65      9.83 o 
   3 -10   2      105.30      113.22      5.81 o 
   4 -10   2      128.25      143.16      9.18 o 
   5 -10   2       54.26       47.67      9.26 o 
  -9  -9   2       15.40        2.95      5.59 o 
  -8  -9   2        1.13       -6.55      4.36 o 
  -7  -9   2       14.17       10.08      3.07 o 
  -6  -9   2       22.15       35.09      3.12 o 
  -5  -9   2        3.22        3.04      2.41 o 
  -4  -9   2     1118.83     1186.01     13.36 o 
  -3  -9   2     1093.22     1007.35     11.77 o 
  -2  -9   2      843.06      857.46      9.37 o 
  -1  -9   2      172.65      192.79      4.84 o 
   0  -9   2      451.42      495.95      6.41 o 
   1  -9   2        1.02        1.03      2.55 o 
   2  -9   2      258.16      255.75      6.69 o 
   3  -9   2       64.56       59.68      4.43 o 
   4  -9   2      331.31      364.97     10.56 o 
   5  -9   2      393.85      387.44     18.30 o 
   6  -9   2       79.49      102.58     10.13 o 
  -9  -8   2        2.48        6.45      5.34 o 
  -8  -8   2      102.87      114.23      8.03 o 
  -7  -8   2      127.01      153.68      5.35 o 
  -6  -8   2      402.66      375.41      7.00 o 
  -5  -8   2      495.10      522.98      6.22 o 
  -4  -8   2       40.38       28.88      2.97 o 
  -3  -8   2        1.71        1.33      2.22 o 
  -2  -8   2      347.67      397.89      5.58 o 
  -1  -8   2      118.55      127.59      3.61 o 
   0  -8   2      159.93      154.50      3.81 o 
   1  -8   2      918.79      855.42     10.26 o 
   2  -8   2      979.27      959.64     12.70 o 
   3  -8   2      187.22      171.77      8.63 o 
   4  -8   2       72.11       68.15      9.51 o 
   5  -8   2        4.03        8.20     12.04 o 
   6  -8   2       11.84        8.71      6.57 o 
  -9  -7   2       46.88       49.28      5.54 o 
  -8  -7   2       26.96       28.92      4.57 o 
  -7  -7   2       69.10       47.15      4.38 o 
  -6  -7   2        0.72        0.02      3.22 o 
  -5  -7   2      208.82      248.24      5.33 o 
  -4  -7   2      676.04      645.81      6.58 o 
  -3  -7   2       26.47       37.83      3.07 o 
  -2  -7   2      193.77      153.80      3.97 o 
  -1  -7   2     1041.45     1116.90     25.69 o 
   0  -7   2      690.55      717.12      8.28 o 
   1  -7   2      621.12      647.49      8.06 o 
   2  -7   2       25.58       31.39      2.97 o 
   3  -7   2      436.16      399.39      7.66 o 
   4  -7   2       12.98       17.56      4.18 o 
   5  -7   2      762.45      843.91     19.11 o 
   6  -7   2      280.94      274.17     12.53 o 
   7  -7   2       33.59       31.45      7.90 o 
 -10  -6   2        5.38        9.26      8.63 o 
  -9  -6   2        6.83       11.35      4.59 o 
  -8  -6   2      405.89      383.27     13.77 o 
  -7  -6   2      125.76      154.74      6.19 o 
  -6  -6   2      124.91      141.68      5.49 o 
  -5  -6   2      753.11      697.30     10.36 o 
  -4  -6   2      797.92      842.73      9.54 o 
  -3  -6   2       26.05       33.52      1.42 o 
  -2  -6   2      122.23       95.53      3.26 o 
  -1  -6   2      864.14      890.66      7.87 o 
   0  -6   2     1278.65     1343.11     10.80 o 
   1  -6   2      679.61      638.29      7.58 o 
   2  -6   2      743.13      701.24      8.41 o 
   3  -6   2      699.00      684.21     11.23 o 
   4  -6   2      203.95      193.70      9.03 o 
   5  -6   2      700.97      685.36     16.01 o 
   6  -6   2       10.03        1.40      5.21 o 
   7  -6   2       93.70      106.50     10.65 o 
   8  -6   2        1.02        4.77      6.99 o 
 -10  -5   2      125.88      111.74     14.93 o 
  -9  -5   2       57.36       57.32      5.57 o 
  -8  -5   2       29.35       32.07      4.54 o 
  -7  -5   2       18.95       26.10      3.73 o 
  -6  -5   2        1.13        9.96      4.28 o 
  -5  -5   2      109.20       94.81      9.83 o 
  -4  -5   2       60.97       64.61      3.45 o 
  -3  -5   2      902.75      819.40     10.22 o 
  -2  -5   2      886.15      972.19      7.55 o 
  -1  -5   2      295.14      343.14      3.40 o 
   0  -5   2     1878.03     1745.89     12.20 o 
   1  -5   2     1523.55     1639.58     12.54 o 
   2  -5   2      192.43      233.23      3.29 o 
   3  -5   2      362.28      364.12      6.33 o 
   4  -5   2      129.10       99.65      6.72 o 
   5  -5   2       77.75       65.18     15.06 o 
   6  -5   2      109.13      127.80      8.31 o 
   7  -5   2      110.87      135.80     23.63 o 
   8  -5   2      297.45      322.81     17.60 o 
 -10  -4   2       40.74       32.55      8.23 o 
  -9  -4   2       38.58       34.83      4.92 o 
  -8  -4   2       94.09      101.73      5.64 o 
  -7  -4   2      201.11      193.17      6.56 o 
  -6  -4   2      941.29      938.31     12.56 o 
  -5  -4   2      853.05      845.94     11.17 o 
  -4  -4   2     1963.31     1936.01     19.86 o 
  -3  -4   2      489.78      472.53      5.54 o 
  -2  -4   2      812.60      705.99      6.84 o 
  -1  -4   2      566.90      502.92      4.04 o 
   0  -4   2      799.58      704.78      5.54 o 
   1  -4   2     3442.03     3662.62     25.03 o 
   2  -4   2    10397.49    10798.32     70.56 o 
   3  -4   2      893.94      789.26      7.74 o 
   4  -4   2      188.77      200.12      7.04 o 
   5  -4   2      275.73      262.77      6.82 o 
   6  -4   2       13.15        9.51      4.55 o 
   7  -4   2       31.52       24.85      5.34 o 
   8  -4   2       40.53       52.52      7.36 o 
   9  -4   2      519.02      533.02     27.56 o 
 -10  -3   2       37.72       32.18      8.31 o 
  -9  -3   2        2.10        6.92      5.17 o 
  -8  -3   2      598.62      553.54     11.57 o 
  -7  -3   2      290.35      313.77      7.86 o 
  -6  -3   2       24.20       17.52      3.01 o 
  -5  -3   2        2.17        1.87      1.88 o 
  -4  -3   2     1538.50     1568.28     13.37 o 
  -3  -3   2     1314.76     1421.24     13.09 o 
  -2  -3   2      213.28      153.40      2.50 o 
  -1  -3   2     4363.74     4152.93     26.39 o 
   0  -3   2       28.77       18.95      0.95 o 
   1  -3   2     4289.21     4601.73     28.58 o 
   2  -3   2       44.67       37.34      1.50 o 
   3  -3   2      396.45      454.63      6.13 o 
   4  -3   2        7.95       10.88      2.01 o 
   5  -3   2      555.54      551.76      9.43 o 
   6  -3   2      174.00      127.30      6.79 o 
   7  -3   2      395.09      413.88     12.11 o 
   8  -3   2      188.87      213.42     10.61 o 
   9  -3   2      361.81      333.51     16.21 o 
 -10  -2   2        0.23       -7.56      6.99 o 
  -9  -2   2       55.64       62.24      6.42 o 
  -8  -2   2       14.60       12.93      4.71 o 
  -7  -2   2       33.24       35.03      4.42 o 
  -6  -2   2       28.62       26.29      3.17 o 
  -5  -2   2      538.91      513.44      7.01 o 
  -4  -2   2      326.07      290.90      4.77 o 
  -3  -2   2     1085.20     1110.23      8.40 o 
  -2  -2   2    17040.96    17490.43    106.31 o 
  -1  -2   2     3946.79     4172.08     25.84 o 
   0  -2   2      985.82     1380.44      8.40 o 
   1  -2   2       22.88       29.29      0.95 o 
   2  -2   2       97.89      135.13      1.96 o 
   3  -2   2     1110.83     1078.26     13.09 o 
   4  -2   2     4255.73     4441.05     35.69 o 
   5  -2   2     1360.89     1438.80     15.28 o 
   6  -2   2      840.40      817.54     13.01 o 
   7  -2   2       55.81       54.75      6.72 o 
   8  -2   2      244.19      296.12     13.20 o 
   9  -2   2       76.44       76.24      9.73 o 
  10  -2   2       96.73       87.09      8.90 o 
  -9  -1   2       85.86       98.82      9.96 o 
  -8  -1   2      156.10      173.48     10.97 o 
  -7  -1   2      573.36      553.07     13.71 o 
  -6  -1   2       45.04       35.57      7.88 o 
  -5  -1   2      214.42      194.70      7.21 o 
  -4  -1   2      675.26      685.45      7.14 o 
  -3  -1   2      449.22      419.46      4.93 o 
  -2  -1   2     2121.35     2285.30     15.85 o 
  -1  -1   2    15603.67    15640.54     90.58 o 
   0  -1   2      775.50      550.42      3.82 o 
   1  -1   2       26.87       24.25      1.00 o 
   2  -1   2       81.86       68.54      1.40 o 
   3  -1   2      321.37      321.10      3.42 o 
   4  -1   2      137.75      173.19      2.86 o 
   5  -1   2       10.97       12.57      1.76 o 
   6  -1   2      307.11      292.51      6.75 o 
   7  -1   2      505.47      503.42      9.47 o 
   8  -1   2      201.48      217.13      9.35 o 
   9  -1   2      609.19      626.37     16.34 o 
  10  -1   2       87.00       95.07      9.01 o 
  -9   0   2        2.84        3.63      6.23 o 
  -8   0   2       58.17       52.70      6.86 o 
  -7   0   2      170.37      153.97      8.50 o 
  -6   0   2      801.62      838.07     16.37 o 
  -5   0   2      209.35      220.04     15.98 o 
  -4   0   2       29.43       18.22      2.19 o 
  -3   0   2     1313.18     1344.61     11.18 o 
  -2   0   2      427.47      452.23      4.12 o 
  -1   0   2     5042.44     5202.86     33.94 o 
   0   0   2     1237.57     1640.51     10.29 o 
   1   0   2     5793.41     5793.34     70.43 o 
   2   0   2     5789.34     5666.45     36.77 o 
   3   0   2       86.51      111.64      1.53 o 
   4   0   2     1607.93     1688.26     14.41 o 
   5   0   2      805.56      709.36      6.92 o 
   6   0   2      804.68      786.56      8.81 o 
   7   0   2      401.11      395.00      8.15 o 
   8   0   2        8.97       10.31      4.41 o 
   9   0   2       91.37       78.93      7.18 o 
  10   0   2        6.30       12.76      6.66 o 
  -9   1   2       63.03       69.95      8.68 o 
  -8   1   2       69.94       78.43     18.07 o 
  -7   1   2      102.99      117.50     14.13 o 
  -6   1   2      524.34      489.79     12.25 o 
  -5   1   2     1976.14     1949.98     29.15 o 
  -4   1   2      418.90      458.70      6.33 o 
  -3   1   2     1513.35     1416.19     11.88 o 
  -2   1   2      985.81     1074.88      8.98 o 
  -1   1   2    12354.32    12573.25     88.59 o 
   0   1   2     6234.76     6424.21     51.30 o 
   1   1   2     9726.21     9296.41     60.69 o 
   2   1   2     1842.58     1824.77     16.95 o 
   3   1   2     4093.07     4023.48     24.71 o 
   4   1   2     1428.64     1409.15     12.29 o 
   5   1   2      386.26      419.82      4.78 o 
   6   1   2      364.52      386.28      5.08 o 
   7   1   2      823.39      795.53     13.95 o 
   8   1   2      762.89      783.23     17.32 o 
   9   1   2      127.60      133.22      8.11 o 
  10   1   2       98.75       95.71      8.64 o 
  11   1   2       38.89       31.80      7.65 o 
  -9   2   2       39.47       25.24      7.84 o 
  -8   2   2       16.10       13.77      7.18 o 
  -7   2   2        0.54        3.33      5.21 o 
  -6   2   2       21.51       29.27      6.02 o 
  -5   2   2      540.79      593.63     17.37 o 
  -4   2   2     2128.89     2247.78     26.12 o 
  -3   2   2     3387.73     3178.81     26.56 o 
  -2   2   2     1053.28      989.50      8.67 o 
  -1   2   2     6827.47     6815.48     48.22 o 
   0   2   2       39.13       24.60      0.74 o 
   1   2   2      158.68      150.85      1.38 o 
   2   2   2     1455.91     1618.83      9.19 o 
   3   2   2     2169.41     2039.98     13.07 o 
   4   2   2      242.60      163.72      2.83 o 
   5   2   2      789.29      825.13      7.64 o 
   6   2   2     1439.67     1375.32     11.99 o 
   7   2   2      314.61      288.70      5.86 o 
   8   2   2       30.90       28.29      3.24 o 
   9   2   2        0.58        0.64      3.92 o 
  10   2   2       33.88       34.27      6.57 o 
  11   2   2        1.97        6.17      6.99 o 
  -8   3   2       88.83       88.82      8.68 o 
  -7   3   2      183.54      193.02     19.22 o 
  -6   3   2      144.90      180.76      9.10 o 
  -5   3   2     1306.37     1288.93     24.72 o 
  -4   3   2      104.56       84.06      5.84 o 
  -3   3   2       50.32       64.99      3.57 o 
  -2   3   2      155.28      143.41      3.59 o 
  -1   3   2       52.76       26.53      1.37 o 
   0   3   2     1934.57     2043.96     13.49 o 
   1   3   2     6846.16     7411.50     38.50 o 
   2   3   2     8721.79     9084.23     47.03 o 
   3   3   2     1289.56     1452.19      9.27 o 
   4   3   2       34.14       40.57      1.47 o 
   5   3   2     1256.59     1358.75     10.64 o 
   6   3   2       53.29       67.75      2.44 o 
   7   3   2       27.76       33.64      2.92 o 
   8   3   2      403.08      372.78      7.47 o 
   9   3   2       96.92       98.51      6.06 o 
  10   3   2      267.18      277.40     10.10 o 
  11   3   2      337.81      373.17     25.02 o 
  -8   4   2       46.90       51.47      9.03 o 
  -7   4   2        4.62        9.57      5.79 o 
  -6   4   2       11.46       13.22      9.96 o 
  -5   4   2        2.98       -0.21      2.34 o 
  -4   4   2     1354.69     1344.19     15.02 o 
  -3   4   2      716.09      766.05      9.42 o 
  -2   4   2      421.35      396.11      6.91 o 
  -1   4   2      462.89      414.84      5.45 o 
   0   4   2      641.75      552.16      4.86 o 
   1   4   2     7244.80     7259.31     39.92 o 
   2   4   2       76.12       68.37      1.47 o 
   3   4   2      367.11      379.11      3.34 o 
   4   4   2     1342.60     1412.66     10.18 o 
   5   4   2     1458.02     1485.88     11.66 o 
   6   4   2     1193.07     1222.74     12.34 o 
   7   4   2      134.07      115.61      4.75 o 
   8   4   2      326.17      311.19      6.89 o 
   9   4   2       92.21       94.19      7.57 o 
  10   4   2      100.56       99.50      6.75 o 
  11   4   2        3.53        4.91      5.37 o 
  -8   5   2       16.85       17.11      7.90 o 
  -7   5   2       75.64       84.38     14.13 o 
  -6   5   2      154.56      164.49      7.76 o 
  -5   5   2      188.80      220.51      8.28 o 
  -4   5   2      464.37      439.73      7.31 o 
  -3   5   2     1004.19      954.59     11.34 o 
  -2   5   2       54.26       43.48      2.07 o 
  -1   5   2      973.86     1029.05     10.64 o 
   0   5   2      131.74      185.77      3.99 o 
   1   5   2      183.39      153.98      2.33 o 
   2   5   2     3613.70     3798.15     20.79 o 
   3   5   2     1723.53     1654.02     10.42 o 
   4   5   2      394.59      348.44      3.74 o 
   5   5   2      531.65      537.60      5.32 o 
   6   5   2       34.38       29.22      2.32 o 
   7   5   2      269.88      307.93      6.55 o 
   8   5   2       10.17       12.19      3.01 o 
   9   5   2       11.26        8.08      4.32 o 
  10   5   2       11.07        7.93      6.02 o 
  11   5   2      128.21      113.04      7.79 o 
  -7   6   2      111.78       99.77     12.51 o 
  -6   6   2        0.67       -2.21      4.71 o 
  -5   6   2       98.75       79.50      6.14 o 
  -4   6   2      456.69      441.17     10.14 o 
  -3   6   2       59.50       59.97      2.89 o 
  -2   6   2      554.56      546.47     10.14 o 
  -1   6   2     9155.96     9268.71     94.86 o 
   0   6   2     1128.74     1289.60     11.17 o 
   1   6   2     5027.21     5138.20     32.81 o 
   2   6   2      205.22      124.08      2.22 o 
   3   6   2      123.15      120.48      2.32 o 
   4   6   2       13.72       13.51      1.22 o 
   5   6   2      216.57      224.55      4.17 o 
   6   6   2      205.66      213.90      4.78 o 
   7   6   2      147.46      167.07      4.77 o 
   8   6   2      654.51      694.45     10.79 o 
   9   6   2       46.03       49.84      5.17 o 
  10   6   2        5.27       11.52      4.93 o 
  11   6   2        2.78        2.08      5.38 o 
  -6   7   2      143.76      148.31      8.63 o 
  -5   7   2      249.44      258.31      9.87 o 
  -4   7   2      355.10      380.33     10.30 o 
  -3   7   2      129.14      153.37      8.95 o 
  -2   7   2     1164.93     1162.21     17.02 o 
  -1   7   2     1445.93     1420.61     34.25 o 
   0   7   2     1144.49     1211.76     13.17 o 
   1   7   2      434.12      433.71      6.31 o 
   2   7   2      401.30      370.61      4.79 o 
   3   7   2     1146.40     1188.29     10.13 o 
   4   7   2     2788.49     2838.35     20.80 o 
   5   7   2      112.71      103.56      4.14 o 
   6   7   2      109.54       87.74      3.29 o 
   7   7   2        1.05       -0.71      2.41 o 
   8   7   2       36.58       50.84      3.88 o 
   9   7   2       14.91       13.89      3.81 o 
  10   7   2       91.25       88.95      7.09 o 
  11   7   2       70.63       67.67      7.32 o 
  -6   8   2       24.91       30.55      6.48 o 
  -5   8   2       41.08       30.83      5.93 o 
  -4   8   2        0.03        1.32      5.69 o 
  -3   8   2       12.99       12.75      4.36 o 
  -2   8   2       12.33       16.01      6.17 o 
  -1   8   2     2517.16     2495.69     26.04 o 
   0   8   2     1179.07     1179.30     12.07 o 
   1   8   2     1252.25     1307.99     13.60 o 
   2   8   2       55.23       62.46      3.84 o 
   3   8   2      883.39      830.97     10.05 o 
   4   8   2      269.64      301.38      6.60 o 
   5   8   2       26.47       14.37      1.89 o 
   6   8   2      240.15      211.75      4.87 o 
   7   8   2      495.07      471.39      7.28 o 
   8   8   2      222.64      234.44      7.69 o 
   9   8   2      107.34      110.07      5.76 o 
  10   8   2       93.47       95.69      6.04 o 
  -5   9   2       34.24       27.80      5.99 o 
  -4   9   2      328.98      314.68     12.92 o 
  -3   9   2      397.84      426.24     11.56 o 
  -2   9   2      340.58      348.76     10.33 o 
  -1   9   2      315.96      338.48      7.91 o 
   0   9   2      390.18      368.49      6.97 o 
   1   9   2      116.92      112.10      3.48 o 
   2   9   2      239.81      237.32      4.85 o 
   3   9   2      173.44      130.07      5.13 o 
   4   9   2       77.47       81.27      3.25 o 
   5   9   2      882.89      917.95      9.25 o 
   6   9   2      467.20      476.63      7.08 o 
   7   9   2      163.71      141.97      4.71 o 
   8   9   2       81.01       77.28      4.55 o 
   9   9   2        5.41        3.48      3.62 o 
  10   9   2        0.18        0.28      4.26 o 
  -4  10   2       20.32        9.99      5.87 o 
  -3  10   2        3.21        3.58      5.31 o 
  -2  10   2       64.15       70.18      7.69 o 
  -1  10   2        7.06        9.26      3.56 o 
   0  10   2      337.99      320.79      5.93 o 
   1  10   2      598.80      547.85     13.71 o 
   2  10   2      377.21      376.97      6.49 o 
   3  10   2      232.01      280.22      6.62 o 
   4  10   2       16.39        9.93      3.45 o 
   5  10   2       75.80       73.57      4.14 o 
   6  10   2        5.25        0.53      2.68 o 
   7  10   2        6.42       10.49      3.37 o 
   8  10   2      172.17      161.11      6.00 o 
   9  10   2      227.91      229.30      7.23 o 
  10  10   2       34.59       43.58      4.78 o 
  -3  11   2      262.69      255.78      9.31 o 
  -2  11   2      128.44      133.35      6.83 o 
  -1  11   2      243.15      224.94      7.71 o 
   0  11   2       54.12       54.62      4.41 o 
   1  11   2        5.05        9.81      2.38 o 
   2  11   2        2.81        1.70      2.56 o 
   3  11   2      515.18      551.66     10.29 o 
   4  11   2      137.52      130.34      5.43 o 
   5  11   2      301.05      301.83      7.41 o 
   6  11   2      266.26      282.75     12.66 o 
   7  11   2       63.10       73.91      4.89 o 
   8  11   2       19.25       23.02      4.65 o 
   9  11   2       20.50       20.51      4.33 o 
  -2  12   2       83.43       61.98      7.19 o 
  -1  12   2        1.32       -3.66      5.51 o 
   0  12   2      273.78      289.57     10.49 o 
   1  12   2       45.84       55.81      5.29 o 
   2  12   2      178.83      173.57      6.58 o 
   3  12   2      632.78      611.96     10.62 o 
   4  12   2        4.99       11.18      3.68 o 
   5  12   2      211.29      213.46      9.49 o 
   6  12   2        1.32        4.91      4.09 o 
   7  12   2       22.91       17.30      4.15 o 
   8  12   2       88.72       89.04      5.44 o 
   0  13   2      188.15      166.08      8.17 o 
   1  13   2       35.42       36.25      5.32 o 
   2  13   2       14.39       16.63      4.94 o 
   3  13   2        1.30        4.50      4.69 o 
   4  13   2       40.72       38.87      5.29 o 
   5  13   2       76.46       80.21      6.95 o 
   6  13   2      212.36      233.34      8.55 o 
   7  13   2      129.37      136.66      7.29 o 
   3  14   2      233.10      249.38     11.17 o 
   4  14   2       71.41       67.99      6.21 o 
   5  14   2       32.19       35.94      5.95 o 
  -4 -13   3        1.11       -4.31      5.57 o 
  -3 -13   3       56.88       41.78      6.62 o 
  -2 -13   3       50.64       24.41      5.22 o 
  -1 -13   3       98.67       92.16      7.09 o 
  -6 -12   3        7.27       10.38      6.01 o 
  -5 -12   3      127.11      126.28      8.28 o 
  -4 -12   3      578.80      559.59     25.23 o 
  -3 -12   3        2.93        5.28      4.99 o 
  -2 -12   3        3.46        8.99      4.38 o 
  -1 -12   3      445.10      485.63     10.67 o 
   0 -12   3       71.72       73.35      5.64 o 
   1 -12   3       57.29       47.45      4.31 o 
   2 -12   3       12.43       14.49      5.56 o 
  -7 -11   3        4.90        2.03      5.82 o 
  -6 -11   3      137.22      121.05      6.64 o 
  -5 -11   3      266.56      290.91      9.32 o 
  -4 -11   3      146.09      154.01      6.92 o 
  -3 -11   3       21.08       21.86      4.55 o 
  -2 -11   3       59.68       37.65      3.73 o 
  -1 -11   3       91.80       87.42      4.45 o 
   0 -11   3      296.87      283.86      9.86 o 
   1 -11   3      204.85      174.10      6.96 o 
   2 -11   3      350.55      378.19      8.17 o 
   3 -11   3      109.36       97.93     13.67 o 
  -8 -10   3       19.00       13.26      5.19 o 
  -7 -10   3       74.55       87.99      5.61 o 
  -6 -10   3       16.03        9.84      3.69 o 
  -5 -10   3       69.25       75.54      4.80 o 
  -4 -10   3      109.19      109.87      5.90 o 
  -3 -10   3      481.50      455.90      7.77 o 
  -2 -10   3      391.23      361.19      7.08 o 
  -1 -10   3      677.88      702.94      9.99 o 
   0 -10   3       30.61       41.41      3.50 o 
   1 -10   3      349.26      388.19      7.52 o 
   2 -10   3        2.81        4.70      2.91 o 
   3 -10   3       11.11       11.79      4.44 o 
   4 -10   3        9.12        4.93      6.45 o 
   5 -10   3       52.53       59.40     12.28 o 
  -8  -9   3       40.96       29.82      5.15 o 
  -7  -9   3      111.94      125.03      6.53 o 
  -6  -9   3      118.49      108.85      5.25 o 
  -5  -9   3        4.65        8.81      3.25 o 
  -4  -9   3      225.73      215.55      5.58 o 
  -3  -9   3      517.87      553.45      8.15 o 
  -2  -9   3       62.36       70.29      3.54 o 
  -1  -9   3        0.64        0.56      1.82 o 
   0  -9   3      132.70      145.74      6.22 o 
   1  -9   3       30.02       39.52      3.18 o 
   2  -9   3      567.87      519.97      8.31 o 
   3  -9   3      171.28      172.11      9.56 o 
   4  -9   3      258.53      246.81      8.78 o 
   5  -9   3      110.99      133.67     10.09 o 
   6  -9   3       99.58       88.03      9.35 o 
  -9  -8   3       48.28       39.32      6.53 o 
  -8  -8   3      107.92      116.96      6.62 o 
  -7  -8   3       40.01       28.20      3.66 o 
  -6  -8   3        0.90        0.87      2.38 o 
  -5  -8   3       23.12       20.87      2.10 o 
  -4  -8   3       23.97       24.63      2.49 o 
  -3  -8   3        2.56        6.92      2.15 o 
  -2  -8   3      499.88      488.20      7.51 o 
  -1  -8   3     1227.80     1153.58     10.97 o 
   0  -8   3      145.74      130.91      3.63 o 
   1  -8   3      369.76      381.06      5.79 o 
   2  -8   3      483.65      548.40      8.04 o 
   3  -8   3       68.03       71.64      4.83 o 
   4  -8   3       10.31        7.81      3.72 o 
   5  -8   3       20.02       19.09      7.88 o 
   6  -8   3       73.43       86.36      8.97 o 
  -9  -7   3        0.05        0.53      4.65 o 
  -8  -7   3       16.00       16.58      4.62 o 
  -7  -7   3       92.71       71.60      5.03 o 
  -6  -7   3      118.31      143.05      9.90 o 
  -5  -7   3      361.87      346.80      5.48 o 
  -4  -7   3      668.51      682.46      7.35 o 
  -3  -7   3      326.13      273.35      4.90 o 
  -2  -7   3      538.44      557.71      6.55 o 
  -1  -7   3      222.63      241.77      3.94 o 
   0  -7   3     1299.22     1361.36     10.91 o 
   1  -7   3        9.63        8.67      1.80 o 
   2  -7   3       45.07       53.34      5.48 o 
   3  -7   3      652.74      614.97     11.63 o 
   4  -7   3      771.74      805.93     13.74 o 
   5  -7   3       30.52       40.32      6.20 o 
   6  -7   3      374.98      367.44     19.92 o 
   7  -7   3        6.52       12.84      7.12 o 
  -9  -6   3       35.15       32.50      6.62 o 
  -8  -6   3      118.71      118.40      8.10 o 
  -7  -6   3      108.63      112.86      5.66 o 
  -6  -6   3      143.26      115.11      6.69 o 
  -5  -6   3      383.88      428.36      8.25 o 
  -4  -6   3        0.38       -0.62      1.50 o 
  -3  -6   3      411.77      363.11      4.29 o 
  -2  -6   3     1105.94     1186.04     10.68 o 
  -1  -6   3      800.15      812.61      7.64 o 
   0  -6   3     3754.74     3872.26     40.56 o 
   1  -6   3      168.32      138.07      2.93 o 
   2  -6   3      120.41      117.13      3.60 o 
   3  -6   3      444.45      449.98     10.41 o 
   4  -6   3      100.96       90.89      5.03 o 
   5  -6   3       14.91       18.81      7.41 o 
   6  -6   3       26.91       33.62      6.00 o 
   7  -6   3      287.70      292.88     12.79 o 
   8  -6   3       75.26       72.68      8.57 o 
  -9  -5   3       56.23       54.92      5.63 o 
  -8  -5   3        2.59        9.28      4.16 o 
  -7  -5   3        6.00       10.28      3.63 o 
  -6  -5   3      417.55      388.58      6.96 o 
  -5  -5   3      663.00      723.49      9.04 o 
  -4  -5   3      164.15      135.01      4.73 o 
  -3  -5   3     1797.58     1875.16     14.16 o 
  -2  -5   3      343.46      282.65      3.16 o 
  -1  -5   3     2024.96     2082.18     13.27 o 
   0  -5   3      419.97      413.05      3.60 o 
   1  -5   3      220.19      249.24      3.46 o 
   2  -5   3       79.93       85.81      2.65 o 
   3  -5   3      617.83      677.56      8.23 o 
   4  -5   3      903.16      833.61     21.35 o 
   5  -5   3      694.83      684.12     11.60 o 
   6  -5   3      400.32      375.40     11.74 o 
   7  -5   3       83.97       99.23     15.29 o 
   8  -5   3       20.25       23.55      6.79 o 
  -9  -4   3       18.76       33.06      5.96 o 
  -8  -4   3       11.72       22.35      4.60 o 
  -7  -4   3      348.70      339.09      8.63 o 
  -6  -4   3      433.92      450.40     11.83 o 
  -5  -4   3      103.73       91.01      3.49 o 
  -4  -4   3      683.77      708.39      8.23 o 
  -3  -4   3      391.86      337.81      4.19 o 
  -2  -4   3        1.25        8.14      0.85 o 
  -1  -4   3      731.37      636.15      6.27 o 
   0  -4   3      603.45      599.53      4.33 o 
   1  -4   3      914.63      896.16      7.95 o 
   2  -4   3     5930.64     6226.87     49.26 o 
   3  -4   3      523.73      495.80      6.23 o 
   4  -4   3     1578.69     1711.53     20.44 o 
   5  -4   3      302.40      318.48      7.21 o 
   6  -4   3       71.75       79.34      5.14 o 
   7  -4   3        5.80       10.48      4.67 o 
   8  -4   3      140.96      150.25      9.15 o 
   9  -4   3       29.63       48.59      7.84 o 
  -9  -3   3       59.95       61.93      6.77 o 
  -8  -3   3        1.20       -0.13      4.56 o 
  -7  -3   3       62.47       61.63      5.09 o 
  -6  -3   3      156.34      144.54      8.83 o 
  -5  -3   3       13.15       10.52      2.16 o 
  -4  -3   3     3216.15     3336.49     25.73 o 
  -3  -3   3     3872.92     3821.55     26.43 o 
  -2  -3   3       89.14       77.30      1.64 o 
  -1  -3   3       95.09       85.11      1.95 o 
   0  -3   3       11.88       26.71      1.19 o 
   1  -3   3      547.14      571.12      5.26 o 
   2  -3   3       52.53       59.99      2.45 o 
   3  -3   3       80.12      105.55      2.64 o 
   4  -3   3      106.62      166.39      3.58 o 
   5  -3   3     2677.16     2812.80     27.03 o 
   6  -3   3      474.28      423.60      8.53 o 
   7  -3   3       31.29       29.91      5.12 o 
   8  -3   3      188.62      149.87      8.50 o 
   9  -3   3       64.87       64.70      7.57 o 
  -9  -2   3       53.88       53.57      9.68 o 
  -8  -2   3      190.22      191.43      8.76 o 
  -7  -2   3       49.03       57.08      6.20 o 
  -6  -2   3      419.48      395.72     13.67 o 
  -5  -2   3      120.84      106.01      4.09 o 
  -4  -2   3      336.45      320.45      6.59 o 
  -3  -2   3     1287.88     1314.63     11.14 o 
  -2  -2   3      165.75      113.88      2.85 o 
  -1  -2   3     3678.03     3563.47     23.96 o 
   0  -2   3     4323.75     4183.47     25.85 o 
   1  -2   3     2805.73     2702.60     19.62 o 
   2  -2   3     6104.01     6281.29     44.40 o 
   3  -2   3      431.01      386.39      3.85 o 
   4  -2   3      947.74      946.25      9.19 o 
   5  -2   3      673.26      713.33      8.78 o 
   6  -2   3      396.62      407.54      8.09 o 
   7  -2   3       37.14       32.29      4.95 o 
   8  -2   3      130.56      151.94      8.44 o 
   9  -2   3        2.03        1.55      5.54 o 
  10  -2   3      139.45      168.23     14.59 o 
  -9  -1   3      139.55      154.46      8.90 o 
  -8  -1   3        4.56        5.12      4.80 o 
  -7  -1   3      225.97      220.15      9.89 o 
  -6  -1   3       29.48       23.27      4.55 o 
  -5  -1   3      194.21      218.74      8.02 o 
  -4  -1   3      201.92      212.28      4.84 o 
  -3  -1   3      602.33      609.44      6.86 o 
  -2  -1   3     1075.91      937.26      6.91 o 
  -1  -1   3    19745.88    19843.79    121.38 o 
   0  -1   3     2114.31     2458.62     14.52 o 
   1  -1   3     3377.08     3431.59     35.71 o 
   2  -1   3      873.12      740.18      6.52 o 
   3  -1   3     2131.15     2111.74     15.81 o 
   4  -1   3      116.60      132.75      2.30 o 
   5  -1   3      584.89      574.06      6.30 o 
   6  -1   3       35.13       34.94      2.04 o 
   7  -1   3      357.72      339.18      7.28 o 
   8  -1   3      405.16      421.82     11.93 o 
   9  -1   3      140.73      149.63      8.83 o 
  10  -1   3       87.54       90.68      8.57 o 
  -9   0   3       50.17       47.47     10.89 o 
  -8   0   3       70.42       69.10      7.69 o 
  -7   0   3      239.34      255.35     10.79 o 
  -6   0   3      708.25      757.76     15.86 o 
  -5   0   3      837.42      800.98     15.39 o 
  -4   0   3      766.01      788.58     11.31 o 
  -3   0   3      335.09      309.19      4.80 o 
  -2   0   3      141.56      166.15      2.52 o 
  -1   0   3      596.35      666.20      5.04 o 
   0   0   3      539.25      421.06      3.02 o 
   1   0   3      474.97      554.05      6.13 o 
   2   0   3     2857.38     3133.02     27.49 o 
   3   0   3      720.52      740.94      6.02 o 
   4   0   3     1407.97     1167.56      9.46 o 
   5   0   3      741.04      763.14      6.93 o 
   6   0   3      217.76      204.66      3.47 o 
   7   0   3       21.12       12.48      2.57 o 
   8   0   3      198.17      179.46     13.43 o 
   9   0   3      462.89      425.78     14.36 o 
  10   0   3       33.56       26.02      6.99 o 
  -9   1   3        9.39       10.48      6.79 o 
  -8   1   3      172.08      187.51     15.75 o 
  -7   1   3       51.87       52.07      9.50 o 
  -6   1   3       64.48       70.21     12.28 o 
  -5   1   3        4.26        4.19      3.76 o 
  -4   1   3      189.46      206.31      5.70 o 
  -3   1   3      365.34      388.17      6.08 o 
  -2   1   3     1941.40     1804.61     14.31 o 
  -1   1   3     6214.52     5923.18     38.97 o 
   0   1   3     2244.54     1927.10     11.68 o 
   1   1   3     3950.80     3811.50     25.18 o 
   2   1   3     2034.72     1837.31     19.52 o 
   3   1   3      530.51      501.24      4.34 o 
   4   1   3      676.48      588.65      5.26 o 
   5   1   3      625.71      711.93      6.48 o 
   6   1   3      898.46      900.09      8.38 o 
   7   1   3      218.01      250.20      6.75 o 
   8   1   3     2311.91     2287.90     27.72 o 
   9   1   3      665.44      690.45     15.86 o 
  10   1   3       71.06       65.75     11.35 o 
  11   1   3        1.62       -4.77      6.45 o 
  -8   2   3        6.02        3.69      6.38 o 
  -7   2   3       72.07       82.92      7.65 o 
  -6   2   3       72.51       71.64      6.33 o 
  -5   2   3      200.86      207.94      9.81 o 
  -4   2   3     1506.91     1455.73     26.58 o 
  -3   2   3      409.52      406.71      6.43 o 
  -2   2   3     1286.85     1313.52     13.64 o 
  -1   2   3     1061.44     1074.50      8.42 o 
   0   2   3      960.42      948.88      6.00 o 
   1   2   3      239.72      260.57      1.95 o 
   2   2   3      603.82      576.12      4.17 o 
   3   2   3     1961.83     2206.06     14.81 o 
   4   2   3      823.98      931.90      7.12 o 
   5   2   3      447.00      435.58      5.56 o 
   6   2   3      733.68      769.84      7.43 o 
   7   2   3       40.25       38.81      2.63 o 
   8   2   3     2303.40     2378.32     24.27 o 
   9   2   3      613.90      611.64     13.50 o 
  10   2   3       17.48       18.22      4.87 o 
  11   2   3       33.76       41.89      7.78 o 
  -8   3   3      178.84      170.49     22.47 o 
  -7   3   3      172.61      165.44      9.66 o 
  -6   3   3       14.66        6.28      5.07 o 
  -5   3   3        9.25        9.95      3.56 o 
  -4   3   3      390.18      406.20      8.55 o 
  -3   3   3      105.93      138.67      4.99 o 
  -2   3   3      293.80      331.50      5.73 o 
  -1   3   3      320.86      341.75      4.18 o 
   0   3   3     1941.93     1964.39     14.05 o 
   1   3   3     5686.89     5533.63     29.01 o 
   2   3   3      288.40      249.84      1.96 o 
   3   3   3     2746.83     2523.98     14.28 o 
   4   3   3      119.61       80.70      1.61 o 
   5   3   3      504.49      669.95      5.52 o 
   6   3   3      420.75      414.59      4.68 o 
   7   3   3      895.90      806.55     40.64 o 
   8   3   3      105.12       83.64      5.07 o 
   9   3   3      480.83      433.84     10.64 o 
  10   3   3      134.58      156.80     11.85 o 
  11   3   3       67.74       59.80      6.46 o 
  -8   4   3        9.85        2.72      7.32 o 
  -7   4   3        1.10        0.36      6.33 o 
  -6   4   3      164.78      150.77     10.65 o 
  -5   4   3      538.19      540.09     11.23 o 
  -4   4   3       37.81       45.16      6.61 o 
  -3   4   3     3904.13     3942.48     43.06 o 
  -2   4   3     1218.70     1393.68     47.07 o 
  -1   4   3      181.47      161.04      3.91 o 
   0   4   3     1813.36     1908.99     14.03 o 
   1   4   3      184.39      158.86      2.18 o 
   2   4   3        7.02        5.32      0.71 o 
   3   4   3      386.49      303.66      2.95 o 
   4   4   3     1576.99     1394.23     10.60 o 
   5   4   3     1875.96     1932.16     14.31 o 
   6   4   3     1271.07     1225.99     10.16 o 
   7   4   3       93.93       85.70      6.08 o 
   8   4   3       11.71        4.68      2.67 o 
   9   4   3       57.80       55.10      6.76 o 
  10   4   3       49.24       34.87      5.14 o 
  11   4   3        2.84       -4.29      4.89 o 
  -7   5   3       71.95       61.46      8.31 o 
  -6   5   3      239.30      237.94      9.24 o 
  -5   5   3       17.37       16.08      4.36 o 
  -4   5   3      121.43      109.78      3.85 o 
  -3   5   3       14.55       15.73      1.62 o 
  -2   5   3       25.13       22.90      4.63 o 
  -1   5   3     2586.33     2726.36     26.58 o 
   0   5   3      668.92      697.55      6.65 o 
   1   5   3       17.04       14.91      1.22 o 
   2   5   3     4971.12     5195.06     29.22 o 
   3   5   3      998.74     1050.66      7.16 o 
   4   5   3     1568.03     1609.93     10.28 o 
   5   5   3      422.52      384.23      4.21 o 
   6   5   3      150.96      152.36      3.08 o 
   7   5   3      352.00      374.61      5.54 o 
   8   5   3       40.24       35.17      3.29 o 
   9   5   3      549.30      537.03     15.10 o 
  10   5   3       10.59        9.25      4.60 o 
  11   5   3       24.49       25.37      5.68 o 
  -7   6   3       14.00       15.81      7.45 o 
  -6   6   3        0.23        1.13      4.80 o 
  -5   6   3       69.33       58.10      5.79 o 
  -4   6   3      222.41      258.44      8.34 o 
  -3   6   3     1254.73     1275.21     18.36 o 
  -2   6   3      714.16      699.58     11.85 o 
  -1   6   3     2321.30     2302.61     23.51 o 
   0   6   3     2176.66     2217.00     23.87 o 
   1   6   3      394.16      442.91      4.88 o 
   2   6   3     1242.44     1266.39      8.63 o 
   3   6   3     1334.23     1391.44      9.30 o 
   4   6   3      369.66      355.13      3.66 o 
   5   6   3     1147.06     1085.37      8.78 o 
   6   6   3      893.43      848.08      8.79 o 
   7   6   3      591.08      528.71      7.46 o 
   8   6   3        7.44        7.18      2.62 o 
   9   6   3       76.06       76.48      4.69 o 
  10   6   3        4.02        6.96      3.90 o 
  11   6   3       14.46        9.38      7.02 o 
  -6   7   3      150.41      141.25      8.26 o 
  -5   7   3      410.25      415.49     11.80 o 
  -4   7   3      169.00      158.04      7.66 o 
  -3   7   3      261.16      296.89      8.80 o 
  -2   7   3       50.46       69.61      5.20 o 
  -1   7   3       47.03       39.03      3.39 o 
   0   7   3        8.38        8.99      2.51 o 
   1   7   3     1119.40     1120.90     14.25 o 
   2   7   3      827.76      866.74      9.62 o 
   3   7   3      163.46      111.16      3.14 o 
   4   7   3      760.04      763.17      7.44 o 
   5   7   3      309.11      365.26      4.95 o 
   6   7   3       40.48       52.81      2.76 o 
   7   7   3        8.12        3.39      2.26 o 
   8   7   3       17.02       17.09      3.29 o 
   9   7   3       34.33       33.64      3.99 o 
  10   7   3       63.29       73.30      5.55 o 
  11   7   3       74.14       53.43      6.81 o 
  -5   8   3        1.46       -5.59      5.03 o 
  -4   8   3       93.47       84.28      8.51 o 
  -3   8   3      328.10      339.66     28.04 o 
  -2   8   3        7.57        5.72      3.57 o 
  -1   8   3      468.29      491.22      9.13 o 
   0   8   3      945.36      950.58     12.54 o 
   1   8   3     1334.34     1350.76     14.14 o 
   2   8   3      189.76      169.81      4.43 o 
   3   8   3       20.06       16.34      2.05 o 
   4   8   3      144.99      138.73      3.66 o 
   5   8   3      538.20      580.72      6.65 o 
   6   8   3      606.62      629.94      7.27 o 
   7   8   3      699.73      691.75      8.73 o 
   8   8   3      170.37      154.30      8.02 o 
   9   8   3      109.09      107.83      7.69 o 
  10   8   3       37.75       49.15      4.93 o 
  11   8   3        6.02       10.93      6.51 o 
  -5   9   3      153.38      144.83      9.17 o 
  -4   9   3       65.25       85.66     12.11 o 
  -3   9   3      253.40      228.32      8.13 o 
  -2   9   3      211.43      197.14      7.26 o 
  -1   9   3     1017.20     1004.39     14.11 o 
   0   9   3       37.75       34.58      3.53 o 
   1   9   3      792.50      735.91     11.01 o 
   2   9   3     1322.95     1348.44     13.17 o 
   3   9   3      389.62      440.29      8.54 o 
   4   9   3       71.97       72.63      3.19 o 
   5   9   3       43.16       33.83      2.44 o 
   6   9   3       34.66       40.24      2.54 o 
   7   9   3       11.99       12.89      3.10 o 
   8   9   3        3.01        7.41      3.24 o 
   9   9   3        0.58        0.58      3.39 o 
  10   9   3        5.69        4.15      4.25 o 
  -4  10   3       46.82       53.49      6.19 o 
  -3  10   3        3.00       -4.43      4.51 o 
  -2  10   3      151.12      143.76      6.61 o 
  -1  10   3      743.22      701.10     14.44 o 
   0  10   3        9.60       11.53      3.58 o 
   1  10   3      636.94      646.38      8.48 o 
   2  10   3      313.44      316.73      6.66 o 
   3  10   3       38.29       28.65      3.38 o 
   4  10   3       64.14       53.96      3.82 o 
   5  10   3        4.28        2.75      2.85 o 
   6  10   3      194.11      208.13      5.62 o 
   7  10   3        9.20        3.73      3.09 o 
   8  10   3      217.19      251.32      7.12 o 
   9  10   3      358.77      353.25      8.36 o 
  10  10   3        9.12       12.94      4.11 o 
  -3  11   3       64.49       66.66      6.76 o 
  -2  11   3      298.61      285.01      9.53 o 
  -1  11   3       21.44       18.25      4.42 o 
   0  11   3        5.01        7.37      3.67 o 
   1  11   3      209.26      214.79      6.87 o 
   2  11   3       30.87       32.05      3.22 o 
   3  11   3      580.24      516.54      9.96 o 
   4  11   3      759.51      793.90     11.49 o 
   5  11   3      257.01      295.18      8.19 o 
   6  11   3       97.89       94.39      5.46 o 
   7  11   3        5.10        4.46      3.52 o 
   8  11   3       10.80        6.80      3.81 o 
   9  11   3      179.51      152.98      7.38 o 
  -1  12   3      507.12      480.28     12.26 o 
   0  12   3       38.63       47.15      4.99 o 
   1  12   3      303.82      288.80      8.06 o 
   2  12   3       41.82       50.57      5.13 o 
   3  12   3       77.69      105.44      5.55 o 
   4  12   3       12.95       16.32      4.34 o 
   5  12   3        1.95        4.26      4.11 o 
   6  12   3       18.39       20.53      4.49 o 
   7  12   3       59.05       51.39      6.61 o 
   8  12   3      155.88      160.50      6.67 o 
   9  12   3       32.47       45.45      4.95 o 
   0  13   3        5.70        5.02     13.20 o 
   1  13   3        0.03       -5.52      4.96 o 
   2  13   3       49.60       64.10      6.75 o 
   3  13   3       82.53       83.18      6.29 o 
   4  13   3       20.50       24.00      5.12 o 
   5  13   3      132.90      149.73      7.31 o 
   6  13   3      257.55      262.22      9.19 o 
   7  13   3       97.52      105.83      6.92 o 
   3  14   3       35.46       32.18     10.42 o 
   4  14   3       47.93       62.41      6.20 o 
   5  14   3        2.34        3.74      4.74 o 
  -5 -12   4      165.59      189.28      9.85 o 
  -4 -12   4       73.82       92.55      7.44 o 
  -3 -12   4      697.03      725.00     13.58 o 
  -2 -12   4       43.08       51.84      5.36 o 
  -1 -12   4        7.01        8.53      4.39 o 
   0 -12   4        8.49       13.58      5.32 o 
   1 -12   4       20.46        9.60      5.28 o 
  -6 -11   4       22.18       30.17      6.39 o 
  -5 -11   4       40.05       37.59      5.99 o 
  -4 -11   4       78.92       54.05      6.30 o 
  -3 -11   4       39.86       34.50      5.57 o 
  -2 -11   4      108.26       78.20      5.55 o 
  -1 -11   4        9.74        3.84      3.73 o 
   0 -11   4      206.94      204.22      7.38 o 
   1 -11   4       77.62      101.52      5.97 o 
   2 -11   4      224.91      212.18     10.49 o 
   3 -11   4      140.30      118.99      8.28 o 
  -7 -10   4        6.70        0.67      4.61 o 
  -6 -10   4        6.51       14.52      4.46 o 
  -5 -10   4      238.20      222.73     10.46 o 
  -4 -10   4       96.96       87.53      6.48 o 
  -3 -10   4      869.32      910.85     16.26 o 
  -2 -10   4      251.21      296.33     11.87 o 
  -1 -10   4       66.29       56.85      3.56 o 
   0 -10   4      196.50      176.22      7.02 o 
   1 -10   4       31.58       45.70      3.66 o 
   2 -10   4       20.57       14.38      3.77 o 
   3 -10   4      120.46      105.26      6.80 o 
   4 -10   4       88.56       85.46      7.26 o 
  -8  -9   4       34.15       32.96      7.30 o 
  -7  -9   4       76.65       61.27      6.48 o 
  -6  -9   4      217.94      212.24      7.92 o 
  -5  -9   4       15.58       21.76      3.71 o 
  -4  -9   4      483.06      473.18      9.87 o 
  -3  -9   4      422.86      442.86      9.30 o 
  -2  -9   4        7.28       10.69      2.31 o 
  -1  -9   4      339.88      314.07      5.52 o 
   0  -9   4      207.97      205.43      5.22 o 
   1  -9   4      604.52      558.22      8.37 o 
   2  -9   4      190.55      235.80      6.84 o 
   3  -9   4       63.86       83.25      4.89 o 
   4  -9   4       62.11       55.47      8.27 o 
   5  -9   4        1.76       -7.92      6.20 o 
  -8  -8   4        6.55        7.47      5.51 o 
  -7  -8   4       39.04       37.49      5.02 o 
  -6  -8   4        2.47        2.81      3.87 o 
  -5  -8   4      360.55      353.58      8.66 o 
  -4  -8   4      624.87      599.83      7.40 o 
  -3  -8   4      170.72      156.76      5.68 o 
  -2  -8   4      218.01      206.79      6.60 o 
  -1  -8   4      978.30     1039.44      9.32 o 
   0  -8   4      475.47      476.63      5.27 o 
   1  -8   4       69.38       79.47      3.55 o 
   2  -8   4        0.75        1.74      2.98 o 
   3  -8   4        0.65        1.54      2.88 o 
   4  -8   4      245.32      223.47      8.34 o 
   5  -8   4      340.43      331.32     12.99 o 
   6  -8   4       84.62       79.68      8.90 o 
  -8  -7   4       18.20       13.91      4.95 o 
  -7  -7   4       84.49      111.97      6.28 o 
  -6  -7   4      136.45      111.96      4.73 o 
  -5  -7   4     1291.99     1265.83     13.57 o 
  -4  -7   4       83.12       88.82      2.32 o 
  -3  -7   4       69.18       83.95      6.08 o 
  -2  -7   4       21.88       30.64      2.73 o 
  -1  -7   4        4.98        7.48      1.66 o 
   0  -7   4       19.52       35.59      1.63 o 
   1  -7   4     2042.34     2084.70     19.21 o 
   2  -7   4      500.88      437.32      6.71 o 
   3  -7   4      383.85      417.43      9.40 o 
   4  -7   4      252.68      275.90      8.28 o 
   5  -7   4       13.21       11.94      5.21 o 
   6  -7   4       26.44       27.73      6.71 o 
   7  -7   4        6.68       -0.26      6.12 o 
  -9  -6   4       29.25       39.32     12.00 o 
  -8  -6   4       19.33       27.80      4.94 o 
  -7  -6   4        7.74        6.85      3.93 o 
  -6  -6   4       53.12       72.87      4.95 o 
  -5  -6   4       63.66       60.34      2.95 o 
  -4  -6   4        1.44        1.15      1.31 o 
  -3  -6   4      145.18      167.63      4.03 o 
  -2  -6   4      468.75      409.20      6.93 o 
  -1  -6   4     1255.38     1240.76     13.37 o 
   0  -6   4     1853.35     1889.43     14.30 o 
   1  -6   4      659.26      667.31      7.21 o 
   2  -6   4       69.97       60.23      3.38 o 
   3  -6   4        0.02        0.07      2.27 o 
   4  -6   4       93.02      102.41      5.34 o 
   5  -6   4        3.49       -2.62      2.97 o 
   6  -6   4      129.26      152.02     11.58 o 
   7  -6   4      482.75      447.86     14.64 o 
   8  -6   4      156.52      162.94     10.75 o 
  -9  -5   4        0.03       -5.85      5.68 o 
  -8  -5   4       49.56       49.57      5.21 o 
  -7  -5   4       46.49       39.63      4.54 o 
  -6  -5   4      284.54      313.49      8.12 o 
  -5  -5   4      252.10      213.91      5.59 o 
  -4  -5   4      131.58      139.86      3.47 o 
  -3  -5   4     1384.70     1326.63      9.73 o 
  -2  -5   4       34.49       52.54      3.07 o 
  -1  -5   4       53.21       55.89      2.21 o 
   0  -5   4       91.15       90.42      2.02 o 
   1  -5   4      592.60      576.08      6.16 o 
   2  -5   4      666.74      606.66      6.57 o 
   3  -5   4      950.43      905.05     10.34 o 
   4  -5   4      905.18      859.71     13.18 o 
   5  -5   4      454.56      522.50      9.84 o 
   6  -5   4      129.01      111.38      5.52 o 
   7  -5   4       63.70       73.84      7.12 o 
   8  -5   4        3.79       -3.41      5.90 o 
   9  -5   4       14.01       14.27      7.32 o 
  -9  -4   4       26.71       38.05      7.88 o 
  -8  -4   4       81.24       61.62      6.77 o 
  -7  -4   4       18.76       29.74      4.33 o 
  -6  -4   4       53.19       58.27      4.38 o 
  -5  -4   4      160.00      127.28      4.05 o 
  -4  -4   4       30.03       29.38      2.37 o 
  -3  -4   4        7.52       13.71      1.43 o 
  -2  -4   4     2186.58     2342.88     16.00 o 
  -1  -4   4     2119.00     2105.61     15.25 o 
   0  -4   4      771.04      982.03      7.24 o 
   1  -4   4      878.01      879.22      7.83 o 
   2  -4   4     2783.29     2870.44     21.79 o 
   3  -4   4      109.12      120.39      3.17 o 
   4  -4   4       10.46       24.37      1.96 o 
   5  -4   4       96.65       71.47      4.88 o 
   6  -4   4      341.09      331.09      7.82 o 
   7  -4   4      143.97      128.17      7.65 o 
   8  -4   4      130.25      130.71     10.42 o 
   9  -4   4       30.37       36.68     14.13 o 
  -9  -3   4       21.94       29.51      6.11 o 
  -8  -3   4        5.07        1.29      4.96 o 
  -7  -3   4       22.64       20.82      4.80 o 
  -6  -3   4       46.77       48.71      4.14 o 
  -5  -3   4      351.55      369.41      6.41 o 
  -4  -3   4      335.54      315.00      5.38 o 
  -3  -3   4     4482.81     4777.76     32.70 o 
  -2  -3   4      236.50      168.44      2.34 o 
  -1  -3   4     1455.67     1414.63      9.94 o 
   0  -3   4     1480.54     1620.40     10.32 o 
   1  -3   4       70.63       77.62      1.64 o 
   2  -3   4       11.30       11.88      1.03 o 
   3  -3   4     1349.63     1385.18     12.50 o 
   4  -3   4      954.59      898.33      8.33 o 
   5  -3   4      388.24      330.98      5.53 o 
   6  -3   4      651.96      739.83      9.35 o 
   7  -3   4       51.36       53.82      5.67 o 
   9  -3   4       48.57       40.81      6.79 o 
  10  -3   4       21.46       31.68      7.45 o 
  -9  -2   4      121.90      134.08      8.53 o 
  -8  -2   4      293.77      336.68     10.88 o 
  -7  -2   4       98.24       96.44     10.02 o 
  -6  -2   4       97.36      102.02      7.04 o 
  -5  -2   4       12.00        9.57      3.09 o 
  -4  -2   4      589.95      656.24     10.03 o 
  -3  -2   4     1230.05     1346.99     11.68 o 
  -2  -2   4     1308.56     1181.34      8.74 o 
  -1  -2   4     1056.70     1070.91      7.06 o 
   0  -2   4     6403.50     6400.30     36.88 o 
   1  -2   4     1203.78     1160.36      9.31 o 
   2  -2   4      468.37      433.84      5.47 o 
   3  -2   4       59.51       64.49      1.94 o 
   4  -2   4        7.20       15.93      1.25 o 
   5  -2   4      206.76      202.37      3.92 o 
   6  -2   4       50.77       82.73      2.51 o 
   7  -2   4      132.79      154.13      5.95 o 
   8  -2   4      284.65      290.08     10.42 o 
   9  -2   4      177.55      207.12     10.42 o 
  10  -2   4       64.57       54.88      7.84 o 
  -9  -1   4       10.89       18.69      6.38 o 
  -8  -1   4        6.94        3.74      6.38 o 
  -7  -1   4        0.42       -2.56      6.72 o 
  -6  -1   4       14.84       12.97      4.91 o 
  -5  -1   4      569.67      594.17     13.09 o 
  -4  -1   4      368.72      380.73     10.03 o 
  -3  -1   4     1304.29     1210.65     10.57 o 
  -2  -1   4      227.17      277.96      3.18 o 
  -1  -1   4      822.41      895.28      6.50 o 
   0  -1   4      202.73      226.08      2.08 o 
   1  -1   4     3010.14     3231.51     28.93 o 
   2  -1   4      102.58       92.19      5.10 o 
   3  -1   4      205.68      240.83      3.22 o 
   4  -1   4     6719.78     7192.62     61.90 o 
   5  -1   4      370.11      351.72      4.98 o 
   6  -1   4     1109.78      984.34     11.04 o 
   7  -1   4     1285.55     1350.48     12.92 o 
   8  -1   4       29.49       28.37      4.55 o 
   9  -1   4       40.41       42.41      6.05 o 
  10  -1   4        0.09        1.03      5.87 o 
  -8   0   4        3.38        8.11      9.03 o 
  -7   0   4       92.05      108.47      7.78 o 
  -6   0   4     1038.64     1048.00     19.80 o 
  -5   0   4      707.41      698.51     14.40 o 
  -4   0   4        7.44        9.19      2.30 o 
  -3   0   4      107.91      110.29      2.93 o 
  -2   0   4       11.23       37.88      1.53 o 
  -1   0   4       72.21       57.34      1.70 o 
   0   0   4      787.03      711.50      5.34 o 
   1   0   4     3518.55     3540.83     25.64 o 
   2   0   4     5564.56     5207.67     45.56 o 
   3   0   4     3300.31     3115.35     24.79 o 
   4   0   4     5249.33     5983.69     51.77 o 
   5   0   4      927.98     1043.75      9.59 o 
   6   0   4      194.72      153.97      3.29 o 
   7   0   4      123.16      151.15      4.23 o 
   8   0   4       21.01       28.13      4.55 o 
   9   0   4        5.21        5.61      4.74 o 
  10   0   4      150.25      169.97     12.28 o 
  11   0   4       42.47       42.51      7.84 o 
  -8   1   4        0.42       11.80      6.71 o 
  -7   1   4        6.66        7.18      5.57 o 
  -6   1   4       11.45        8.49      5.07 o 
  -5   1   4       89.20       98.53      8.44 o 
  -4   1   4      363.79      355.94      7.57 o 
  -3   1   4      736.05      763.20      8.52 o 
  -2   1   4      195.04      169.29      3.70 o 
  -1   1   4     2704.40     2868.93     19.80 o 
   0   1   4       40.48       52.58      1.00 o 
   1   1   4      327.87      330.24     19.42 o 
   2   1   4     3894.96     3574.89     37.08 o 
   3   1   4      488.68      612.51      8.00 o 
   4   1   4      202.52      202.24      2.69 o 
   5   1   4      326.06      286.13      3.63 o 
   6   1   4     1230.56     1265.26     11.82 o 
   7   1   4       32.41       13.61      1.80 o 
   8   1   4       44.68       36.20      3.73 o 
   9   1   4     1482.75     1547.35     25.85 o 
  10   1   4       10.65       17.00      6.00 o 
  11   1   4       38.63       31.35      7.32 o 
  -8   2   4       21.29       24.69      7.18 o 
  -7   2   4      177.02      190.84     14.59 o 
  -6   2   4      152.16      144.97      8.44 o 
  -5   2   4      208.60      203.68      7.30 o 
  -4   2   4      142.80      127.39      5.34 o 
  -3   2   4       41.72       33.50      3.09 o 
  -2   2   4       50.93       44.25      2.73 o 
  -1   2   4       18.29       40.10      1.56 o 
   0   2   4      106.96      116.80      1.85 o 
   1   2   4     3063.29     3072.37     16.44 o 
   2   2   4     1595.91     1898.41     13.27 o 
   3   2   4     1756.42     1889.52     17.26 o 
   4   2   4     6565.45     6073.71     47.06 o 
   5   2   4       31.77       38.46      1.38 o 
   6   2   4      566.68      509.79      6.01 o 
   7   2   4      102.66       77.37      3.83 o 
   8   2   4      404.35      424.74      8.90 o 
   9   2   4      104.83      106.15      6.46 o 
  10   2   4      381.87      370.95     11.82 o 
  11   2   4       25.34       34.89      8.80 o 
  -8   3   4        9.02        8.18     18.07 o 
  -7   3   4       41.22       40.71      7.41 o 
  -6   3   4        8.35       12.31      4.45 o 
  -5   3   4      182.24      165.81     14.53 o 
  -4   3   4      244.89      251.15     10.72 o 
  -3   3   4      710.01      712.73     11.21 o 
  -2   3   4     1077.15     1102.55     18.79 o 
  -1   3   4      606.10      541.75      4.90 o 
   0   3   4     6670.65     6851.45     42.19 o 
   1   3   4     2624.91     2622.83     14.35 o 
   2   3   4       64.97       93.61      2.03 o 
   3   3   4      762.47      721.53      5.50 o 
   4   3   4     2693.74     2436.29     16.64 o 
   5   3   4      637.44      637.12      5.50 o 
   6   3   4       15.17        7.53      1.12 o 
   7   3   4      239.29      269.50      4.21 o 
   8   3   4      384.66      344.62      6.53 o 
   9   3   4       40.35       39.32      4.61 o 
  10   3   4       34.61       23.09      4.80 o 
  11   3   4       35.03       27.76      5.47 o 
  -7   4   4        1.45        2.83      6.38 o 
  -6   4   4      257.77      260.11      9.35 o 
  -5   4   4      363.88      382.82     12.38 o 
  -4   4   4      432.88      416.96      9.33 o 
  -3   4   4      545.08      533.32      9.89 o 
  -2   4   4      141.40      134.81      6.22 o 
  -1   4   4      168.63      195.06      4.03 o 
   0   4   4      352.36      430.77      4.64 o 
   1   4   4     1667.19     1827.14     11.78 o 
   2   4   4      769.83      737.20      4.86 o 
   3   4   4      150.85      170.04      2.07 o 
   4   4   4      204.90      240.01      3.10 o 
   5   4   4      859.24      770.17      6.64 o 
   6   4   4     1596.52     1730.89     12.13 o 
   7   4   4      472.74      420.59      4.80 o 
   8   4   4      497.92      497.86      8.05 o 
   9   4   4      323.86      302.63      8.45 o 
  10   4   4       88.32       88.76      8.01 o 
  11   4   4       24.22       20.69      5.07 o 
  -7   5   4       31.34       36.22     10.42 o 
  -6   5   4       90.71       89.91     12.02 o 
  -5   5   4       37.07       40.57      5.14 o 
  -4   5   4       26.10       25.19      4.22 o 
  -3   5   4        2.91        4.21      1.61 o 
  -2   5   4      327.11      298.33      7.18 o 
  -1   5   4     2565.80     2493.95     24.89 o 
   0   5   4     1923.40     1897.12     15.68 o 
   1   5   4      352.96      264.27      2.95 o 
   2   5   4     1587.37     1625.59     10.85 o 
   3   5   4       49.25       37.80      1.45 o 
   4   5   4        0.09        1.07      0.87 o 
   5   5   4      559.12      505.27      4.77 o 
   6   5   4      342.21      358.36      4.23 o 
   7   5   4       84.00       70.82      3.16 o 
   8   5   4     3268.67     3322.06     32.39 o 
   9   5   4       57.24       60.62      3.94 o 
  10   5   4       22.91       28.48      4.21 o 
  11   5   4       16.43       26.93      5.63 o 
  -6   6   4       53.58       48.41      6.41 o 
  -5   6   4        6.14        9.65      4.56 o 
  -4   6   4      160.50      159.54      7.49 o 
  -3   6   4      825.65      800.15     13.62 o 
  -2   6   4      138.27      139.12      5.27 o 
  -1   6   4      256.31      242.92      9.03 o 
   0   6   4        2.51        0.20      2.08 o 
   1   6   4      172.46      157.98      2.51 o 
   2   6   4      119.29      119.83      2.37 o 
   3   6   4     1902.48     1945.87     12.95 o 
   4   6   4      411.81      398.19      4.11 o 
   5   6   4      798.15      887.83      7.01 o 
   6   6   4      173.79      171.23      3.63 o 
   7   6   4       26.32       38.13      2.31 o 
   8   6   4     1109.12     1034.93     13.29 o 
   9   6   4       15.85       12.62      3.27 o 
  10   6   4      105.27      124.31      7.69 o 
  11   6   4        0.62        0.50      6.56 o 
  -6   7   4       60.64       72.37     15.98 o 
  -5   7   4        4.76        1.79      5.30 o 
  -4   7   4      555.66      543.75     12.45 o 
  -3   7   4      500.84      510.45     11.48 o 
  -2   7   4     1143.25     1173.15     15.28 o 
  -1   7   4       67.98       67.28      5.28 o 
   0   7   4      320.12      316.20      6.58 o 
   1   7   4      506.28      477.06      7.63 o 
   2   7   4     1001.22      943.31      9.40 o 
   3   7   4      625.14      605.03      5.69 o 
   4   7   4      266.49      278.74      4.25 o 
   5   7   4        6.50        9.61      1.45 o 
   6   7   4      258.51      252.85      4.82 o 
   7   7   4       81.26       90.60      3.53 o 
   8   7   4       72.45       58.76      3.97 o 
   9   7   4       11.69        6.05      3.43 o 
  10   7   4       74.45       70.96      4.94 o 
  11   7   4       12.19       11.31      7.38 o 
  -5   8   4       52.65       59.38      6.84 o 
  -4   8   4      119.65      118.57      7.54 o 
  -3   8   4      377.72      377.01     11.43 o 
  -2   8   4      278.25      266.42      7.58 o 
  -1   8   4       49.97       65.31     11.10 o 
   0   8   4        6.12        7.81      2.87 o 
   1   8   4        1.31        1.35      0.91 o 
   2   8   4      136.54      121.31      4.00 o 
   3   8   4       89.33       99.17      3.54 o 
   4   8   4      667.60      673.67      7.83 o 
   5   8   4      451.44      402.47      5.43 o 
   6   8   4      373.58      375.42      9.67 o 
   7   8   4       99.27      106.58      4.34 o 
   8   8   4       97.56      115.99      7.61 o 
   9   8   4      141.84      133.97      8.85 o 
  10   8   4        2.37        1.25      3.83 o 
  11   8   4        4.44        4.46      5.20 o 
  -4   9   4       60.82       48.72      9.03 o 
  -3   9   4       10.02        7.44      4.36 o 
  -2   9   4        5.43        1.44      3.84 o 
  -1   9   4      330.90      349.39      8.38 o 
   0   9   4      757.49      746.10     11.49 o 
   1   9   4      388.55      399.60      7.93 o 
   2   9   4      395.29      421.39      7.09 o 
   3   9   4      494.35      467.01      6.84 o 
   4   9   4      392.78      371.19      6.00 o 
   5   9   4       30.35       35.24      3.73 o 
   6   9   4        2.50        5.07      2.04 o 
   7   9   4      928.58      975.55     12.26 o 
   8   9   4        6.91       13.28      3.32 o 
   9   9   4      126.97      116.59      5.21 o 
  10   9   4       34.80       29.20      5.60 o 
  -3  10   4      132.56      128.21      7.89 o 
  -2  10   4      115.21      121.46      7.15 o 
  -1  10   4      214.34      218.89      7.62 o 
   0  10   4      385.21      365.52      8.51 o 
   1  10   4       31.65       33.91      3.75 o 
   2  10   4       22.68       14.80      2.97 o 
   3  10   4        6.64        1.72      2.45 o 
   4  10   4      406.17      379.34      7.98 o 
   5  10   4      388.86      395.85      7.53 o 
   6  10   4      561.64      548.21      9.80 o 
   7  10   4       25.63       24.57      3.60 o 
   8  10   4        8.73       10.41      3.43 o 
   9  10   4      323.34      349.68      8.29 o 
  10  10   4       16.59       19.36      4.93 o 
  -2  11   4        0.04       -1.72      5.21 o 
  -1  11   4        8.45        2.97      4.87 o 
   0  11   4       38.33       32.93      4.47 o 
   1  11   4      401.77      371.77      8.61 o 
   2  11   4      159.55      176.27      7.63 o 
   3  11   4      105.22      137.30      6.92 o 
   4  11   4      472.43      477.38     10.76 o 
   5  11   4       59.19       53.35      4.76 o 
   6  11   4      101.30       99.50      5.65 o 
   7  11   4       62.80       48.90      4.32 o 
   8  11   4       16.50       10.12      3.84 o 
   9  11   4      122.93      129.26      6.16 o 
  -1  12   4        2.98        1.99      5.36 o 
   0  12   4      422.90      411.67     11.30 o 
   1  12   4       95.73      117.11      6.90 o 
   2  12   4        2.43       -0.63      3.48 o 
   3  12   4        0.06       -0.98      3.99 o 
   4  12   4       99.77       76.94      7.63 o 
   5  12   4       75.32       65.59      5.55 o 
   6  12   4       31.56       42.67      5.10 o 
   7  12   4      236.63      248.74      8.41 o 
   8  12   4       20.26       17.77      4.18 o 
   9  12   4       75.32       85.13      5.70 o 
   1  13   4      158.84      152.22      8.87 o 
   2  13   4      254.60      233.08     10.68 o 
   3  13   4      176.62      171.80      7.85 o 
   4  13   4       47.14       54.64      5.51 o 
   5  13   4        6.19       13.94      5.74 o 
   6  13   4       24.96       28.76      5.18 o 
   7  13   4       40.19       50.74      5.63 o 
   4  14   4        2.28       -1.40      5.08 o 
   5  14   4       18.31       15.06      5.29 o 
  -3 -12   5       17.00       21.15      5.29 o 
  -2 -12   5       13.50       17.23      5.69 o 
  -1 -12   5       20.93       17.59      5.69 o 
   0 -12   5       10.14       23.30      8.66 o 
  -5 -11   5        4.86       18.06      5.84 o 
  -4 -11   5       25.20       21.79      5.81 o 
  -3 -11   5       47.63       56.72      6.34 o 
  -2 -11   5      268.31      293.32     15.34 o 
  -1 -11   5       73.03       66.62      5.35 o 
   0 -11   5       86.69       70.56      6.55 o 
   1 -11   5       79.37       67.70      6.59 o 
   2 -11   5        2.21        6.26      5.09 o 
   3 -11   5        1.19        7.56      5.23 o 
  -6 -10   5       10.29        4.70      4.65 o 
  -5 -10   5       96.07      121.53      9.68 o 
  -4 -10   5      334.57      351.19     10.88 o 
  -3 -10   5       24.68       21.36      5.58 o 
  -2 -10   5      163.90      151.39      8.36 o 
  -1 -10   5        4.39        1.01      3.54 o 
   0 -10   5        8.84        3.63      3.37 o 
   1 -10   5       41.70       36.45      4.44 o 
   2 -10   5      190.28      181.78      8.21 o 
   3 -10   5      170.23      192.11      8.74 o 
   4 -10   5       80.01       90.09      7.15 o 
  -7  -9   5       55.96       59.79     11.79 o 
  -6  -9   5       99.27      135.57      8.01 o 
  -5  -9   5        0.16       -3.16      3.78 o 
  -4  -9   5        1.21        0.92      4.42 o 
  -3  -9   5      463.72      465.39     11.53 o 
  -2  -9   5        5.54        3.57      3.81 o 
  -1  -9   5      128.55      134.84      6.69 o 
   0  -9   5      209.47      212.08      6.52 o 
   1  -9   5      475.88      500.39     15.04 o 
   2  -9   5      299.16      269.92      9.03 o 
   3  -9   5        0.72        1.83      4.33 o 
   4  -9   5        0.73        3.79      4.59 o 
   5  -9   5       73.96       81.88      6.73 o 
  -7  -8   5        4.39        4.09      5.38 o 
  -6  -8   5        1.44       -4.18      4.33 o 
  -5  -8   5      115.17      107.86      8.50 o 
  -4  -8   5      619.73      601.35     10.55 o 
  -3  -8   5      277.04      287.08     11.10 o 
  -2  -8   5      236.54      258.50      6.76 o 
  -1  -8   5       77.69       72.90      3.75 o 
   0  -8   5        0.27       -1.14      1.75 o 
   1  -8   5        3.85        1.76      2.69 o 
   2  -8   5      219.27      198.24      6.07 o 
   3  -8   5      165.84      162.54      5.74 o 
   4  -8   5      376.24      443.77      9.09 o 
   5  -8   5      537.51      541.15     12.50 o 
   6  -8   5       63.07       65.86      8.31 o 
  -8  -7   5       80.07       77.92      7.38 o 
  -7  -7   5       88.37      102.46      7.55 o 
  -6  -7   5        7.28        4.00      3.23 o 
  -5  -7   5        0.87       -1.80      2.62 o 
  -4  -7   5      878.56      868.68     10.61 o 
  -3  -7   5      334.95      333.57      5.63 o 
  -2  -7   5      596.02      600.80      8.33 o 
  -1  -7   5      120.86       90.78      3.71 o 
   0  -7   5      249.63      260.64      4.19 o 
   1  -7   5      191.81      157.54      3.53 o 
   2  -7   5      237.26      231.55      4.96 o 
   3  -7   5      392.23      371.01      7.29 o 
   4  -7   5      261.19      188.81      7.31 o 
   5  -7   5        0.04        0.79      3.90 o 
   6  -7   5       43.20       39.95      6.66 o 
   7  -7   5       45.87       50.17     19.22 o 
  -8  -6   5        0.27       -6.37      4.25 o 
  -7  -6   5       26.34       16.24      4.44 o 
  -6  -6   5       50.99       50.72      4.12 o 
  -5  -6   5      101.90      108.03      4.48 o 
  -4  -6   5      467.12      465.43      4.91 o 
  -3  -6   5     1371.64     1294.86     13.25 o 
  -2  -6   5      495.64      493.64      7.78 o 
  -1  -6   5        4.95        6.49      1.82 o 
   0  -6   5     1540.35     1492.01     11.75 o 
   1  -6   5      111.76      126.48      2.89 o 
   2  -6   5       69.41       79.33      2.77 o 
   3  -6   5      176.62      168.26      4.50 o 
   4  -6   5      506.83      453.93     11.45 o 
   5  -6   5      178.24      190.52      7.36 o 
   6  -6   5       88.02      108.10      7.84 o 
   7  -6   5      120.82      109.34     22.24 o 
   8  -6   5       24.55       28.62      8.11 o 
  -8  -5   5       11.04        5.99      7.64 o 
  -7  -5   5      103.32      111.43      7.16 o 
  -6  -5   5      503.32      510.05     12.51 o 
  -5  -5   5      701.24      712.46     11.72 o 
  -4  -5   5      263.11      240.20      4.35 o 
  -3  -5   5        2.54       -0.25      1.86 o 
  -2  -5   5       11.89       10.40      1.62 o 
  -1  -5   5      820.15      872.57      8.61 o 
   0  -5   5     1109.29     1118.38      8.71 o 
   1  -5   5     1505.42     1624.20     11.64 o 
   2  -5   5      416.21      348.57      4.55 o 
   3  -5   5      567.02      562.91      6.42 o 
   4  -5   5       48.25       49.38      4.08 o 
   5  -5   5       26.37       56.95      5.48 o 
   6  -5   5       30.52       33.05      5.21 o 
   7  -5   5        0.43        0.56      4.88 o 
   8  -5   5       41.04       55.44      9.73 o 
  -8  -4   5       41.02       55.66      8.34 o 
  -7  -4   5        1.24        1.40      4.48 o 
  -6  -4   5       39.10       44.01      4.55 o 
  -5  -4   5     1970.02     1993.01     18.16 o 
  -4  -4   5      234.07      214.00      4.29 o 
  -3  -4   5        5.50        4.81      1.41 o 
  -2  -4   5      445.75      422.65      4.94 o 
  -1  -4   5      373.01      344.60      7.44 o 
   0  -4   5     3156.43     3588.21     24.80 o 
   1  -4   5      376.80      485.19      4.44 o 
   2  -4   5       44.82       59.74      1.77 o 
   3  -4   5       68.56       67.41      1.83 o 
   4  -4   5      128.16      135.81      3.90 o 
   5  -4   5      269.80      195.01      4.58 o 
   6  -4   5      602.26      604.61      8.68 o 
   7  -4   5      134.66      134.80      7.98 o 
   8  -4   5      134.90      122.08     10.89 o 
   9  -4   5       94.73      104.15      8.57 o 
  -8  -3   5       11.45       14.02      6.95 o 
  -7  -3   5       57.74       56.60      5.65 o 
  -6  -3   5       55.32       59.30      5.30 o 
  -5  -3   5      464.28      429.90      7.90 o 
  -4  -3   5       99.42      116.59      3.53 o 
  -3  -3   5     3376.35     3372.36     28.93 o 
  -2  -3   5      537.94      660.88      7.58 o 
  -1  -3   5      190.47      173.19      2.84 o 
   0  -3   5      440.11      401.31      4.21 o 
   1  -3   5     4942.04     5027.42     31.20 o 
   2  -3   5     1108.88     1095.73     10.27 o 
   3  -3   5     1591.71     1603.69     17.32 o 
   4  -3   5      157.12      140.06      2.95 o 
   5  -3   5      843.97      953.05      9.70 o 
   6  -3   5       44.19       32.46      2.36 o 
   7  -3   5       39.21       49.13      3.48 o 
   8  -3   5      113.24      119.45      7.45 o 
   9  -3   5       40.70       66.95     10.65 o 
  10  -3   5      196.70      233.73     18.99 o 
  -8  -2   5      127.56      120.39      9.66 o 
  -7  -2   5       52.84       59.60      6.05 o 
  -6  -2   5        9.08       18.25      5.21 o 
  -5  -2   5        5.53        0.93      3.93 o 
  -4  -2   5      162.24      191.39      5.11 o 
  -3  -2   5     1140.59     1039.86     10.65 o 
  -2  -2   5      694.08      778.06      6.30 o 
  -1  -2   5       26.87       44.31      1.75 o 
   0  -2   5     1998.54     2021.46     14.36 o 
   1  -2   5      428.22      486.03      5.69 o 
   2  -2   5        5.88        7.93      1.62 o 
   3  -2   5        3.87        7.06      1.50 o 
   4  -2   5      289.46      279.24      4.33 o 
   5  -2   5      414.73      477.61      7.34 o 
   6  -2   5        4.67        7.81      1.66 o 
   7  -2   5      168.20      141.96      4.24 o 
   8  -2   5      433.02      433.16     28.95 o 
   9  -2   5       69.07       50.14      6.38 o 
  10  -2   5       82.06       84.48      8.23 o 
  -8  -1   5       29.54       38.91     10.65 o 
  -7  -1   5       76.45       84.97      7.84 o 
  -6  -1   5       24.52       28.79      5.57 o 
  -5  -1   5      318.18      320.25      9.81 o 
  -4  -1   5        5.95        4.63      2.67 o 
  -3  -1   5      812.97      903.92      9.59 o 
  -2  -1   5      208.85      147.23      2.54 o 
  -1  -1   5      189.95      242.55      4.24 o 
   0  -1   5     3162.72     3561.70     22.55 o 
   1  -1   5      892.05     1056.37      7.98 o 
   2  -1   5     2117.92     2210.39     30.14 o 
   3  -1   5      916.79      814.79     24.32 o 
   4  -1   5     1678.83     1690.90     16.09 o 
   5  -1   5     2265.93     2164.57     23.53 o 
   6  -1   5      199.24      228.40      3.95 o 
   7  -1   5     1003.69     1030.61     11.71 o 
   8  -1   5       87.72       96.18      6.05 o 
   9  -1   5       42.00       40.72      5.67 o 
  10  -1   5       30.73       43.51      6.66 o 
  -8   0   5       21.43       21.31      9.73 o 
  -7   0   5        9.31        9.26      5.90 o 
  -6   0   5      108.65      117.43      7.86 o 
  -5   0   5       46.66       50.16      5.40 o 
  -4   0   5        0.11       -3.71      2.67 o 
  -3   0   5      343.28      419.51      6.07 o 
  -2   0   5     2338.98     2197.33     15.06 o 
  -1   0   5     7236.10     7372.52     48.52 o 
   0   0   5       26.69       42.86      1.24 o 
   1   0   5      295.35      303.32      3.07 o 
   2   0   5     1214.27     1266.73     15.24 o 
   3   0   5      108.92       84.75      5.56 o 
   4   0   5        4.26        0.27      0.53 o 
   5   0   5      284.60      370.79      4.98 o 
   6   0   5      333.87      441.83      6.25 o 
   7   0   5     1177.37     1144.81     11.17 o 
   8   0   5      263.05      242.83      6.00 o 
   9   0   5      160.90      138.17      7.65 o 
  10   0   5       18.05       14.03      5.87 o 
  11   0   5        0.29       -0.25      6.33 o 
  -8   1   5        8.92        1.39      8.80 o 
  -7   1   5       53.92       43.75      9.26 o 
  -6   1   5       71.69       71.38      6.71 o 
  -5   1   5       89.71      102.46      5.43 o 
  -4   1   5      785.17      802.71     12.47 o 
  -3   1   5      275.91      228.36      5.55 o 
  -2   1   5      600.15      678.98      6.06 o 
  -1   1   5      218.22      172.05      2.97 o 
   0   1   5       11.49       14.58      0.65 o 
   1   1   5       38.50       48.28      1.42 o 
   2   1   5      459.76      570.37      7.06 o 
   3   1   5       31.28       35.26      1.92 o 
   4   1   5      259.75      171.96      3.08 o 
   5   1   5      759.98      727.28      7.00 o 
   6   1   5      357.95      293.28      4.91 o 
   7   1   5      334.49      328.62      4.72 o 
   8   1   5      112.08      105.55      3.67 o 
   9   1   5       39.39       32.70      4.10 o 
  10   1   5       11.00       12.27      5.40 o 
  11   1   5       48.70       47.18      7.45 o 
  -7   2   5       99.22      113.60      9.15 o 
  -6   2   5      137.44      158.68     19.92 o 
  -5   2   5       97.14      112.40      5.97 o 
  -4   2   5       74.19       77.74      6.46 o 
  -3   2   5       11.04        3.87      2.55 o 
  -2   2   5      795.36      806.89      7.58 o 
  -1   2   5     1610.50     1508.19     10.81 o 
   0   2   5      379.77      348.03      3.44 o 
   1   2   5     5721.91     5946.98     31.18 o 
   2   2   5     2967.50     2681.79     20.20 o 
   3   2   5     1306.15     1239.11     16.80 o 
   4   2   5      412.64      368.16      6.58 o 
   5   2   5      306.57      350.21      4.18 o 
   6   2   5      488.13      477.96      5.77 o 
   7   2   5     1050.40     1169.42     10.02 o 
   8   2   5      279.30      292.31      5.57 o 
   9   2   5      148.45      167.21      8.07 o 
  10   2   5      339.15      396.18     13.13 o 
  11   2   5       10.13        4.91      6.00 o 
  -7   3   5        3.62        0.46      8.80 o 
  -6   3   5       32.19       25.95      4.99 o 
  -5   3   5      369.52      355.02      9.42 o 
  -4   3   5      228.08      228.52      7.29 o 
  -3   3   5      755.52      821.34     12.65 o 
  -2   3   5      375.57      325.08      6.89 o 
  -1   3   5       14.17       22.87      1.47 o 
   0   3   5      222.81      188.35      2.73 o 
   1   3   5      199.48      198.59      2.21 o 
   2   3   5      100.86      135.36      2.09 o 
   3   3   5       83.74       52.35      1.49 o 
   4   3   5     5937.20     7051.59     49.84 o 
   5   3   5      238.57      212.12      3.85 o 
   6   3   5      207.61      225.53      3.94 o 
   7   3   5     1343.10     1252.60     10.08 o 
   8   3   5       41.67       32.42      2.01 o 
   9   3   5       20.78       17.02      2.78 o 
  10   3   5       18.35        3.56      4.06 o 
  11   3   5        2.02       -0.09      4.93 o 
  -7   4   5        6.32        7.41      8.80 o 
  -6   4   5       42.54       51.27      5.97 o 
  -5   4   5      355.41      352.27     10.16 o 
  -4   4   5      101.07       97.40      5.69 o 
  -3   4   5       77.78       82.17      4.44 o 
  -2   4   5       44.72       52.98      2.35 o 
  -1   4   5       98.93       91.37      2.31 o 
   0   4   5      568.26      536.29      5.21 o 
   1   4   5     2206.08     2234.95     13.44 o 
   2   4   5      402.15      441.17      3.62 o 
   3   4   5     3108.44     3153.37     18.01 o 
   4   4   5     3452.02     3196.81     22.16 o 
   5   4   5      183.40      191.83      3.47 o 
   6   4   5      249.17      260.53      3.14 o 
   7   4   5       85.22      130.60      2.81 o 
   8   4   5        8.01        5.22      2.44 o 
   9   4   5      484.63      498.22      9.63 o 
  10   4   5      142.07      122.26      6.32 o 
  11   4   5       27.24       35.40      5.42 o 
  -6   5   5       48.54       43.23      7.51 o 
  -5   5   5      228.71      229.20     11.27 o 
  -4   5   5      487.89      502.41     12.06 o 
  -3   5   5      187.38      186.09      6.23 o 
  -2   5   5      444.90      495.82      9.23 o 
  -1   5   5      344.68      341.97      6.48 o 
   0   5   5      936.89      954.51      9.20 o 
   1   5   5      127.85      155.91      2.50 o 
   2   5   5      101.65      144.47      2.07 o 
   3   5   5       47.45       36.12      1.27 o 
   4   5   5     1642.48     1525.02     10.20 o 
   5   5   5       28.87       41.41      1.44 o 
   6   5   5      372.75      355.27      4.40 o 
   7   5   5        7.12       12.45      1.59 o 
   8   5   5       83.33       86.05      3.11 o 
   9   5   5      926.63      915.09     12.17 o 
  10   5   5       16.31       17.99      4.61 o 
  11   5   5       57.51       80.33      6.49 o 
  -6   6   5      112.50      125.06      9.89 o 
  -5   6   5       68.82       78.48      6.61 o 
  -4   6   5       59.29       50.61      5.42 o 
  -3   6   5       97.76       87.74      5.06 o 
  -2   6   5        9.31        6.23      3.14 o 
  -1   6   5       67.23       67.07      3.86 o 
   0   6   5      171.13      173.75      4.83 o 
   1   6   5      821.71      794.03      6.76 o 
   2   6   5      451.51      425.56      4.22 o 
   3   6   5      948.16      948.93      6.88 o 
   4   6   5      593.48      655.96      5.20 o 
   5   6   5      194.89      138.80      2.26 o 
   6   6   5      150.82      156.63      3.54 o 
   7   6   5        2.03        1.99      1.62 o 
   8   6   5      293.23      271.87      7.02 o 
   9   6   5      127.84      121.15      5.49 o 
  10   6   5      237.23      227.68      8.84 o 
  11   6   5      212.63      219.32      9.35 o 
  -5   7   5        5.40       -0.61      6.20 o 
  -4   7   5        1.33       -3.85      4.08 o 
  -3   7   5      132.59      147.19      6.72 o 
  -2   7   5     1145.82     1094.30     14.68 o 
  -1   7   5      773.78      780.85     17.05 o 
   0   7   5     1086.44     1107.17     13.63 o 
   1   7   5      288.14      276.78      5.91 o 
   2   7   5        4.80        5.20      1.26 o 
   3   7   5       19.27       17.65      1.50 o 
   4   7   5       22.81       16.54      1.39 o 
   5   7   5      864.40      768.79      6.50 o 
   6   7   5      678.03      708.68      6.66 o 
   7   7   5      960.46      934.57     12.53 o 
   8   7   5       24.00       32.01      3.28 o 
   9   7   5        1.57        4.89      2.98 o 
  10   7   5        7.58        7.43      4.61 o 
  11   7   5        8.84        6.37      5.14 o 
  -5   8   5      124.72      120.38      8.57 o 
  -4   8   5       56.13       54.87      6.75 o 
  -3   8   5      127.04      137.21      6.59 o 
  -2   8   5       61.05       66.03      4.88 o 
  -1   8   5        0.74       -1.76      3.04 o 
   0   8   5       79.98       89.77      4.55 o 
   1   8   5      268.54      275.87      6.39 o 
   2   8   5      626.78      604.46      7.01 o 
   3   8   5       74.88       75.04      3.05 o 
   4   8   5      534.31      525.92     14.07 o 
   5   8   5        5.00        4.99      1.74 o 
   6   8   5       47.96       37.00      2.54 o 
   7   8   5     1747.93     1782.41     17.93 o 
   8   8   5      510.21      586.87      8.98 o 
   9   8   5        0.78       -1.85      3.22 o 
  10   8   5       96.51       95.15      7.90 o 
  11   8   5       13.68       17.21      6.64 o 
  -4   9   5       14.81       20.49      6.37 o 
  -3   9   5        5.44        1.20      5.23 o 
  -2   9   5       10.78       22.95      4.84 o 
  -1   9   5      310.21      299.95      8.08 o 
   0   9   5      589.75      578.93     10.19 o 
   1   9   5      342.26      313.63      7.23 o 
   2   9   5      572.50      533.26      8.22 o 
   3   9   5        7.47        5.67      2.25 o 
   4   9   5       50.16       57.99      3.41 o 
   5   9   5      173.26      192.69      6.07 o 
   6   9   5       29.20       35.54      3.21 o 
   7   9   5      271.04      288.94      7.61 o 
   8   9   5     1890.50     1863.44     19.35 o 
   9   9   5       22.41       29.96      3.74 o 
  10   9   5       10.96       11.98      4.38 o 
  11   9   5        4.48        0.36      7.89 o 
  -3  10   5       82.55       80.04      7.36 o 
  -2  10   5       17.96       17.97      5.41 o 
  -1  10   5       26.37       24.95      5.09 o 
   0  10   5        0.12       -1.00      4.02 o 
   1  10   5        3.35        4.78      3.33 o 
   2  10   5      345.52      322.86      7.03 o 
   3  10   5      295.27      344.20      6.76 o 
   4  10   5      257.80      292.49      7.96 o 
   5  10   5      324.60      336.31     10.70 o 
   6  10   5       43.11       54.76      4.52 o 
   7  10   5      130.22      141.35      5.42 o 
   8  10   5      117.93      112.27      5.21 o 
   9  10   5       63.37       64.55      7.47 o 
  10  10   5        0.66        5.77      4.79 o 
  -2  11   5      138.66      132.56      8.38 o 
  -1  11   5       84.41       94.61      7.16 o 
   0  11   5       62.26       62.88      5.86 o 
   1  11   5      187.83      209.85      8.34 o 
   2  11   5      113.14      108.97      6.10 o 
   3  11   5       29.77       31.71      3.80 o 
   4  11   5      210.22      181.42      8.83 o 
   5  11   5        2.42        2.64      3.57 o 
   6  11   5       13.47        9.60      4.61 o 
   7  11   5        2.06        7.32      3.74 o 
   8  11   5      188.13      190.08      6.93 o 
   9  11   5        3.86        9.32      4.75 o 
  10  11   5      138.60      126.68      7.49 o 
   0  12   5        0.57        3.30      4.99 o 
   1  12   5        4.81        1.16      4.75 o 
   2  12   5        1.34       -0.32      3.76 o 
   3  12   5       55.48       52.52      4.32 o 
   4  12   5      283.20      298.53      9.28 o 
   5  12   5      350.99      369.94      9.66 o 
   6  12   5       99.06      103.20      6.16 o 
   7  12   5        3.34        5.05      6.22 o 
   8  12   5       45.05       46.96      4.70 o 
   9  12   5       20.86       16.42      5.38 o 
   1  13   5       71.94       82.86      9.10 o 
   2  13   5      119.47      136.87      8.57 o 
   3  13   5      181.50      186.53      7.96 o 
   4  13   5       30.31       31.93      5.28 o 
   5  13   5        0.27       -2.70      4.49 o 
   6  13   5       25.83       22.46      4.91 o 
   7  13   5        8.08       10.55      4.84 o 
  -4 -11   6       51.68       43.91      6.40 o 
  -3 -11   6      214.51      254.83      9.16 o 
  -2 -11   6      149.34      137.38     13.38 o 
  -1 -11   6       65.49       70.79      8.86 o 
   0 -11   6        7.12       11.01      5.64 o 
   1 -11   6       10.27       13.90      5.58 o 
   2 -11   6        5.61       -0.88      5.30 o 
  -5 -10   6       23.30       32.09      6.17 o 
  -4 -10   6        6.80        9.44      5.36 o 
  -3 -10   6       79.22       83.19      6.54 o 
  -2 -10   6        5.06        7.97      4.14 o 
  -1 -10   6       37.06       34.81      4.54 o 
   0 -10   6      171.91      184.17      8.27 o 
   1 -10   6       62.91       61.92      6.21 o 
   2 -10   6       96.39      103.60      7.39 o 
   3 -10   6      177.32      155.90      8.46 o 
   4 -10   6      198.40      178.31      8.90 o 
  -6  -9   6        0.37        0.38      5.31 o 
  -5  -9   6        5.76        3.53      4.89 o 
  -4  -9   6      155.49      143.48      7.66 o 
  -3  -9   6       16.45       12.98      4.43 o 
  -2  -9   6       96.83      111.88      5.67 o 
  -1  -9   6      412.81      379.93     10.23 o 
   0  -9   6      171.45      168.36      6.02 o 
   1  -9   6       32.62       38.88      4.08 o 
   2  -9   6       55.35       52.76      5.63 o 
   3  -9   6        9.66        5.52      4.61 o 
   4  -9   6       21.94       13.38      5.20 o 
   5  -9   6      170.75      194.91      8.97 o 
  -6  -8   6       11.24        4.31      4.96 o 
  -5  -8   6        6.98       16.68      5.68 o 
  -4  -8   6      114.39      128.31      7.31 o 
  -3  -8   6       65.32       67.38      5.40 o 
  -2  -8   6       10.17        9.93      3.85 o 
  -1  -8   6       27.88       23.70      3.50 o 
   0  -8   6      181.11      193.61      6.09 o 
   1  -8   6      219.54      211.91      6.09 o 
   2  -8   6       86.59       90.26      4.36 o 
   3  -8   6       40.36       50.75      5.43 o 
   4  -8   6       64.35       76.42      5.95 o 
   5  -8   6      256.22      231.51      9.44 o 
   6  -8   6       70.58       49.23      7.78 o 
  -7  -7   6       40.53       35.54      6.01 o 
  -6  -7   6        3.36        2.28      4.97 o 
  -5  -7   6        4.67        4.77      4.39 o 
  -4  -7   6      118.48      112.59      5.41 o 
  -3  -7   6        1.94        0.16      2.60 o 
  -2  -7   6      711.78      652.40     18.76 o 
  -1  -7   6      634.05      687.95      9.06 o 
   0  -7   6      229.10      207.95      4.91 o 
   1  -7   6      185.28      203.81      5.51 o 
   2  -7   6       22.34       22.34      2.34 o 
   3  -7   6        2.11        3.81      2.45 o 
   4  -7   6        2.00        2.64      4.95 o 
   5  -7   6        2.41        0.90      4.91 o 
   6  -7   6      106.40       84.24      8.11 o 
   7  -7   6      164.82      171.17     10.88 o 
  -7  -6   6      246.09      207.67     11.17 o 
  -6  -6   6      270.56      281.31      8.28 o 
  -5  -6   6       22.61       29.67      3.80 o 
  -4  -6   6      736.62      772.66     11.77 o 
  -3  -6   6       71.06       58.52      3.13 o 
  -2  -6   6      362.16      393.93      7.12 o 
  -1  -6   6        1.61       -1.08      1.40 o 
   0  -6   6        9.40       38.54     10.72 o 
   1  -6   6      226.31      242.24      3.71 o 
   2  -6   6      781.99      792.76      8.04 o 
   3  -6   6      241.45      226.03      4.47 o 
   4  -6   6      264.16      288.20      7.97 o 
   5  -6   6       87.14       88.17      5.58 o 
   6  -6   6       30.96       26.00      5.67 o 
   7  -6   6       33.71       41.94      6.66 o 
   8  -6   6        4.07       12.50      6.66 o 
  -7  -5   6        6.29       13.58      5.26 o 
  -6  -5   6       38.77       41.05      5.31 o 
  -5  -5   6      542.99      541.21      9.00 o 
  -4  -5   6       21.49       19.07      2.93 o 
  -3  -5   6      148.31      135.99      4.32 o 
  -2  -5   6      156.76      147.21      3.67 o 
  -1  -5   6      279.85      225.54      4.10 o 
   0  -5   6       75.58      102.03      2.65 o 
   1  -5   6     1324.96     1249.78      9.50 o 
   2  -5   6      174.27      164.79      2.86 o 
   3  -5   6      393.25      406.41     10.53 o 
   4  -5   6        6.49        3.38      1.20 o 
   5  -5   6      126.54      118.11      4.10 o 
   6  -5   6      298.44      272.16     10.28 o 
   7  -5   6       86.95       90.99     12.74 o 
   8  -5   6      210.92      229.46     11.34 o 
  -8  -4   6        0.02        0.58      5.81 o 
  -7  -4   6        3.67        5.21      5.11 o 
  -6  -4   6       30.35       36.11      7.43 o 
  -5  -4   6       16.06       10.96      3.53 o 
  -4  -4   6     3970.87     3883.81     30.21 o 
  -3  -4   6       13.07       14.16      1.87 o 
  -2  -4   6      284.60      266.42      4.11 o 
  -1  -4   6      145.18      158.75      3.01 o 
   0  -4   6        0.31        1.38      1.24 o 
   1  -4   6       15.60        7.18      1.08 o 
   2  -4   6      108.44      129.78      2.97 o 
   3  -4   6     1020.33     1008.23     10.43 o 
   4  -4   6     1103.33     1084.06     15.04 o 
   5  -4   6      442.26      503.45      7.39 o 
   6  -4   6      410.78      409.11      8.39 o 
   7  -4   6       18.47        8.54      4.34 o 
   8  -4   6      104.66       95.15      7.51 o 
   9  -4   6        2.10       13.03      6.12 o 
  -8  -3   6        4.99        7.08      7.12 o 
  -7  -3   6      145.99      161.44      8.48 o 
  -6  -3   6        1.47        0.44      8.08 o 
  -5  -3   6       77.63       63.17      5.22 o 
  -4  -3   6      604.95      572.78      7.91 o 
  -3  -3   6      725.03      654.40      8.44 o 
  -2  -3   6       43.93       37.45      1.57 o 
  -1  -3   6       11.78       17.11      1.38 o 
   0  -3   6      504.78      442.09      4.75 o 
   1  -3   6     1298.35     1322.95     10.09 o 
   2  -3   6      600.86      588.31      7.78 o 
   3  -3   6      448.82      430.22     14.16 o 
   4  -3   6       11.73       14.24      2.10 o 
   5  -3   6      464.23      397.99      6.37 o 
   6  -3   6        7.08       14.08      2.52 o 
   7  -3   6       53.19       50.43      5.21 o 
   8  -3   6       26.71       43.23      5.67 o 
   9  -3   6       58.54       55.79      6.90 o 
  -8  -2   6       51.10       61.37      8.57 o 
  -7  -2   6        3.59        0.09      6.12 o 
  -6  -2   6      172.99      169.46      7.76 o 
  -5  -2   6      110.88      116.58     12.70 o 
  -4  -2   6        6.93        8.71      2.56 o 
  -3  -2   6      148.12      150.57      5.08 o 
  -2  -2   6     2093.81     2102.00     14.50 o 
  -1  -2   6      135.71      120.82      2.04 o 
   0  -2   6      924.89      870.57      7.30 o 
   1  -2   6      535.60      488.20      4.92 o 
   2  -2   6        1.86        3.28      1.15 o 
   3  -2   6      288.25      283.86      5.16 o 
   4  -2   6      735.95      734.88     10.04 o 
   5  -2   6     1049.65      923.55     11.43 o 
   6  -2   6      117.06      123.46      4.27 o 
   7  -2   6       17.92        8.96      2.73 o 
   8  -2   6      105.63       88.57      6.20 o 
   9  -2   6        1.26        7.49      5.07 o 
  10  -2   6       30.65       41.20      6.79 o 
  -8  -1   6       32.97       33.82     11.12 o 
  -7  -1   6      105.44      125.54     12.51 o 
  -6  -1   6      403.28      414.15     20.61 o 
  -5  -1   6        2.19        2.23      3.79 o 
  -4  -1   6      259.24      329.30      7.09 o 
  -3  -1   6       22.26       23.72      2.21 o 
  -2  -1   6       53.60       39.10      1.71 o 
  -1  -1   6      490.43      434.56      4.18 o 
   0  -1   6     4962.14     5478.89     36.73 o 
   1  -1   6       23.13       12.53      1.38 o 
   2  -1   6      115.19      111.78      2.70 o 
   3  -1   6     1063.34      968.82     16.21 o 
   4  -1   6      108.45       80.20      2.57 o 
   5  -1   6        3.45        2.02      1.41 o 
   6  -1   6      819.28      881.05     11.49 o 
   7  -1   6      294.49      219.98      6.32 o 
   8  -1   6       18.13       18.86      3.19 o 
   9  -1   6      437.27      493.63     17.14 o 
  10  -1   6       42.19       46.52      9.03 o 
  -7   0   6        8.31       13.90      8.80 o 
  -6   0   6        2.44       16.45      6.72 o 
  -5   0   6      154.15      141.15     13.46 o 
  -4   0   6       30.23       53.16      3.71 o 
  -3   0   6      700.33      632.66      7.97 o 
  -2   0   6      350.62      362.66      4.18 o 
  -1   0   6      733.90      738.81      5.78 o 
   0   0   6     1552.32     1615.38     11.20 o 
   1   0   6      103.56      114.92      2.17 o 
   2   0   6      525.84      587.32      8.72 o 
   3   0   6      621.16      710.91      9.47 o 
   4   0   6        2.93        5.21      1.07 o 
   5   0   6      726.30      834.08      8.62 o 
   6   0   6      734.71      708.29      9.56 o 
   7   0   6      441.70      390.94      6.30 o 
   8   0   6      795.01      824.72     12.47 o 
   9   0   6       29.67       16.16      4.74 o 
  10   0   6        1.31        1.73      5.07 o 
  11   0   6       69.05       81.15      8.17 o 
  -7   1   6       99.07       99.60     12.04 o 
  -6   1   6      118.17      116.74     11.58 o 
  -5   1   6      247.63      234.97      7.92 o 
  -4   1   6      119.33      106.95      7.09 o 
  -3   1   6       27.15       42.92      3.30 o 
  -2   1   6      804.41      777.58      7.94 o 
  -1   1   6      388.39      453.99      4.46 o 
   0   1   6      685.76      679.99      5.70 o 
   1   1   6     2210.02     2296.31     16.34 o 
   2   1   6     4018.74     4254.53     34.22 o 
   3   1   6     3341.99     3314.81     35.36 o 
   4   1   6        8.11       14.82      2.31 o 
   5   1   6      315.21      264.72      3.07 o 
   6   1   6      226.27      297.25      5.95 o 
   7   1   6       60.55       72.64      3.00 o 
   8   1   6      175.91      200.67      5.41 o 
   9   1   6       24.12       18.83      3.65 o 
  10   1   6       79.40      101.83      7.32 o 
  11   1   6      118.74      115.16      8.50 o 
  -7   2   6       22.93        8.34      8.80 o 
  -6   2   6       27.37       25.02      8.34 o 
  -5   2   6       12.74        6.64      3.99 o 
  -4   2   6        1.31        5.83      3.81 o 
  -3   2   6      200.28      249.63      6.11 o 
  -2   2   6      631.37      633.92      8.83 o 
  -1   2   6       86.80       87.27      2.96 o 
   0   2   6     3531.20     3782.05     24.11 o 
   1   2   6        8.84        6.16      0.98 o 
   2   2   6       45.13       53.04      1.81 o 
   3   2   6      161.78      191.01      4.97 o 
   4   2   6      210.24      237.64      8.34 o 
   5   2   6      399.23      350.18      4.04 o 
   6   2   6      183.31      212.01      3.50 o 
   7   2   6      520.24      537.60      7.48 o 
   8   2   6      316.94      275.33      6.73 o 
   9   2   6       66.39       62.14      8.64 o 
  10   2   6       55.39       41.62      4.80 o 
  11   2   6       22.29       15.81      6.00 o 
  -7   3   6       43.86       33.35     10.65 o 
  -6   3   6       67.62       80.18     10.65 o 
  -5   3   6      140.91      143.76      7.00 o 
  -4   3   6      230.05      236.36      7.06 o 
  -3   3   6      426.60      367.96      9.63 o 
  -2   3   6      364.63      382.93      5.83 o 
  -1   3   6     1608.86     1658.78     12.87 o 
   0   3   6       93.93      125.46      2.63 o 
   1   3   6       55.07       39.87      1.51 o 
   2   3   6      284.13      272.70      3.04 o 
   3   3   6      208.18      225.47      2.46 o 
   4   3   6      632.16      535.09      6.29 o 
   5   3   6     4055.54     4289.69     37.72 o 
   6   3   6      182.40      128.22      3.00 o 
   7   3   6       25.13       17.01      2.21 o 
   8   3   6       19.74       14.70      2.92 o 
   9   3   6        3.57        8.71      3.38 o 
  10   3   6        8.76        3.10      3.69 o 
  11   3   6       11.62        7.47      4.79 o 
  -6   4   6       42.45       42.03      7.88 o 
  -5   4   6      121.69      107.51      7.05 o 
  -4   4   6       20.57       22.17      3.83 o 
  -3   4   6       25.18       11.67      3.24 o 
  -2   4   6      509.12      548.30      7.99 o 
  -1   4   6      692.56      676.35      7.20 o 
   0   4   6      231.33      238.28      3.90 o 
   1   4   6     1910.80     1996.68     13.43 o 
   2   4   6      245.26      220.35      2.45 o 
   3   4   6       25.12       10.16      1.21 o 
   4   4   6       11.61        3.08      1.00 o 
   5   4   6       32.17       30.31      1.92 o 
   6   4   6      141.55      145.27      4.52 o 
   7   4   6      461.69      493.73      7.18 o 
   8   4   6      178.66      210.08      8.35 o 
   9   4   6       68.04       65.92      4.60 o 
  10   4   6        3.13        5.42      3.83 o 
  11   4   6        9.33       -1.80      4.44 o 
  -6   5   6        1.96       -1.64      5.73 o 
  -5   5   6       59.07       78.47      6.65 o 
  -4   5   6      690.24      719.31     13.64 o 
  -3   5   6      182.33      184.25      4.41 o 
  -2   5   6      343.97      315.55      7.28 o 
  -1   5   6        8.48        7.87      1.39 o 
   0   5   6      643.29      631.97      7.79 o 
   1   5   6      573.63      663.64      7.46 o 
   2   5   6      564.01      506.69      4.71 o 
   3   5   6     1026.33      960.94      7.32 o 
   4   5   6       19.21       17.01      1.52 o 
   5   5   6      715.26      629.61      6.62 o 
   6   5   6      467.56      446.70      6.66 o 
   7   5   6        1.94        1.93      2.13 o 
   8   5   6       32.89       42.43      2.58 o 
   9   5   6       12.06       16.08      4.51 o 
  10   5   6        1.75        2.89      4.78 o 
  11   5   6        1.83       -6.63      4.42 o 
  -5   6   6       56.34       46.64      6.32 o 
  -4   6   6       18.41       22.12      5.38 o 
  -3   6   6       45.75       49.54      4.59 o 
  -2   6   6       93.00       72.70      4.35 o 
  -1   6   6      426.70      397.90      7.71 o 
   0   6   6       96.77       90.34      3.96 o 
   1   6   6      337.33      347.16      8.56 o 
   2   6   6     1059.15     1019.98      7.60 o 
   3   6   6     1414.41     1437.84     10.59 o 
   4   6   6      268.30      316.88      3.83 o 
   5   6   6      282.82      339.66      3.72 o 
   6   6   6       91.62       91.62      2.65 o 
   7   6   6      833.13      824.95      8.53 o 
   8   6   6      381.59      376.00      5.68 o 
   9   6   6       16.38       27.70      4.26 o 
  10   6   6      140.98      136.68      6.82 o 
  11   6   6      166.63      193.58      8.50 o 
  -5   7   6       27.03       20.78      6.10 o 
  -4   7   6       71.24       76.29      6.75 o 
  -3   7   6       65.35       77.56      6.06 o 
  -2   7   6      473.40      504.66     10.16 o 
  -1   7   6      110.98      104.12      4.92 o 
   0   7   6       98.84      103.99      6.95 o 
   1   7   6       59.42       53.85      3.25 o 
   2   7   6       58.66       54.97      2.09 o 
   3   7   6      482.97      551.48      5.10 o 
   4   7   6      610.22      622.80      6.45 o 
   5   7   6     1203.41     1301.36     10.18 o 
   6   7   6      187.91      155.35      3.31 o 
   7   7   6      455.92      461.57      5.93 o 
   8   7   6      279.18      271.80      5.59 o 
   9   7   6       15.01       24.65      4.39 o 
  10   7   6        5.92        0.85      4.35 o 
  11   7   6       39.80       61.11      6.41 o 
  -4   8   6       21.76       16.23      6.67 o 
  -3   8   6        0.46       -5.61      4.69 o 
  -2   8   6        1.33        5.01      4.70 o 
  -1   8   6       18.46       18.85      4.44 o 
   0   8   6      374.86      336.18      9.03 o 
   1   8   6      429.49      447.51      8.13 o 
   2   8   6      363.05      330.22      5.26 o 
   3   8   6      685.49      655.03      7.97 o 
   4   8   6       61.85       59.84      2.70 o 
   5   8   6      182.23      170.07      4.56 o 
   6   8   6      630.57      554.93      8.87 o 
   7   8   6      285.99      293.79      6.06 o 
   8   8   6      301.43      322.21      6.53 o 
   9   8   6      325.14      332.36      8.55 o 
  10   8   6      153.36      154.97      7.72 o 
  11   8   6        8.72        1.21      5.23 o 
  -3   9   6       90.33       68.50      6.91 o 
  -2   9   6       41.80       33.73      5.64 o 
  -1   9   6      247.45      267.31      9.39 o 
   0   9   6      120.34      128.40      7.99 o 
   1   9   6        1.94        3.55      3.67 o 
   2   9   6       99.30       96.82      4.71 o 
   3   9   6       25.03       23.36      3.32 o 
   4   9   6      214.14      218.22      6.30 o 
   5   9   6      292.23      308.64      7.19 o 
   6   9   6       31.90       45.61      3.45 o 
   7   9   6       37.83       52.58      3.68 o 
   8   9   6       93.56      107.90      4.91 o 
   9   9   6      233.53      227.75      7.96 o 
  10   9   6       10.49        6.80      4.30 o 
  11   9   6       72.58       91.97      6.42 o 
  -2  10   6        0.37        5.56      5.44 o 
  -1  10   6        5.09       -0.10      4.61 o 
   0  10   6      100.51      104.95      6.57 o 
   1  10   6       50.72       66.12      6.85 o 
   2  10   6      281.54      278.38      8.51 o 
   3  10   6      438.10      418.05      7.93 o 
   4  10   6      124.05      129.21      5.69 o 
   5  10   6      140.56      139.16      5.88 o 
   6  10   6        0.58       -4.68      3.24 o 
   7  10   6       31.85       35.97      3.56 o 
   8  10   6      142.85      133.65      6.52 o 
   9  10   6        2.86       -0.31      4.16 o 
  10  10   6       11.84        8.14      4.62 o 
  -1  11   6      187.10      197.73     15.49 o 
   0  11   6      184.59      163.59      8.09 o 
   1  11   6      108.47      100.09      6.70 o 
   2  11   6        0.64       -2.08      4.42 o 
   3  11   6       10.93        1.19      3.19 o 
   4  11   6       31.78       24.51      4.24 o 
   5  11   6        1.49       -1.33      3.60 o 
   6  11   6       51.57       45.58      4.52 o 
   7  11   6      630.35      683.27     12.01 o 
   8  11   6        1.58       -1.44      4.28 o 
   9  11   6       62.38       81.44      6.17 o 
   0  12   6       42.65       31.94      6.00 o 
   1  12   6       51.03       53.60      6.06 o 
   2  12   6      133.05      152.53      7.52 o 
   3  12   6       36.70       46.95      4.29 o 
   4  12   6      168.12      172.29      8.42 o 
   5  12   6       71.12       54.55      5.27 o 
   6  12   6       83.10       83.23      7.49 o 
   7  12   6      174.13      201.52      9.43 o 
   8  12   6      131.35      125.21      8.55 o 
   9  12   6        5.79       11.01      5.17 o 
   2  13   6       45.47       36.19      6.54 o 
   3  13   6       16.32       13.38      5.56 o 
   4  13   6        2.90        5.63      4.77 o 
   5  13   6       29.10       18.94      5.01 o 
   6  13   6        1.48        6.79      5.72 o 
   7  13   6       76.07       79.67      7.91 o 
  -1 -11   7       47.40       56.26      6.89 o 
   0 -11   7        1.55        4.06      5.44 o 
  -4 -10   7        1.76        6.90      5.36 o 
  -3 -10   7        7.39        4.04      5.23 o 
  -2 -10   7        3.60       -5.68      5.76 o 
  -1 -10   7       44.81       52.79      6.88 o 
   0 -10   7      226.86      207.19     12.69 o 
   1 -10   7      116.93      119.93     11.02 o 
   2 -10   7       19.80       26.22      7.25 o 
   3 -10   7       70.08       72.50      7.37 o 
  -5  -9   7       65.77       64.32      8.44 o 
  -4  -9   7      263.80      280.98     10.50 o 
  -3  -9   7       74.71       81.78      6.82 o 
  -2  -9   7        5.39       11.98      4.04 o 
  -1  -9   7        8.01        7.31      3.75 o 
   0  -9   7       16.51       26.65      5.41 o 
   1  -9   7        7.63        6.69      4.98 o 
   2  -9   7        5.89        6.27      4.80 o 
   3  -9   7      184.35      202.14     18.71 o 
   4  -9   7       52.55       57.43      6.32 o 
  -6  -8   7       29.56       38.41      6.28 o 
  -5  -8   7        7.44        6.85      5.09 o 
  -4  -8   7       18.61       27.78      6.57 o 
  -3  -8   7       95.52       75.82      7.12 o 
  -2  -8   7        0.41        1.57      3.36 o 
  -1  -8   7        5.28        7.32      3.37 o 
   0  -8   7      202.01      179.91      7.44 o 
   1  -8   7      121.18      116.95     10.53 o 
   2  -8   7      221.91      219.66      8.50 o 
   3  -8   7      253.81      245.97      9.22 o 
   4  -8   7      299.20      291.33      9.97 o 
   5  -8   7       70.09       67.17      6.17 o 
   6  -8   7        7.02       -0.62      5.03 o 
  -6  -7   7       36.23       40.31      6.32 o 
  -5  -7   7       20.87       17.53      5.14 o 
  -4  -7   7        5.92        1.67      4.32 o 
  -3  -7   7      249.02      258.58     10.46 o 
  -2  -7   7      360.80      386.68      9.68 o 
  -1  -7   7      689.88      711.22     10.86 o 
   0  -7   7       27.53       30.61      3.30 o 
   1  -7   7        3.02        4.11      2.39 o 
   2  -7   7       22.86       26.04      4.18 o 
   3  -7   7      163.53      155.98      6.86 o 
   4  -7   7      902.27      932.94     15.74 o 
   5  -7   7        5.24        4.23      4.35 o 
   6  -7   7       71.96       71.60      6.34 o 
   7  -7   7      188.06      191.85     11.12 o 
  -6  -6   7      238.68      202.49     19.46 o 
  -5  -6   7       42.71       52.59      4.52 o 
  -4  -6   7        6.61        9.62      3.20 o 
  -3  -6   7        7.59       14.30      2.89 o 
  -2  -6   7       15.39       14.37      6.25 o 
  -1  -6   7      410.71      376.06      7.12 o 
   0  -6   7      185.99      198.22      4.04 o 
   1  -6   7       29.33       27.99      2.31 o 
   2  -6   7      412.15      368.08      7.26 o 
   3  -6   7      411.48      418.81      9.42 o 
   4  -6   7      384.13      378.35      9.34 o 
   5  -6   7        2.44        4.40      3.99 o 
   6  -6   7        1.88        7.00      4.29 o 
   7  -6   7       18.46       11.74      6.95 o 
  -7  -5   7        4.77        1.82      7.11 o 
  -6  -5   7       38.95       22.44      5.04 o 
  -5  -5   7      115.71      115.88      6.35 o 
  -4  -5   7        1.18       -0.93      3.42 o 
  -3  -5   7      405.23      411.41      7.72 o 
  -2  -5   7       86.95       74.76      3.60 o 
  -1  -5   7      429.47      425.00      6.14 o 
   0  -5   7      159.91      121.97      3.26 o 
   1  -5   7      157.02      162.17      3.08 o 
   2  -5   7      150.16      153.17      3.32 o 
   3  -5   7      253.58      248.05      5.70 o 
   4  -5   7       29.03       33.78      3.94 o 
   5  -5   7      134.33      138.48      6.11 o 
   6  -5   7      483.42      524.74     11.23 o 
   7  -5   7      122.22       96.88      9.50 o 
   8  -5   7       10.64       15.96      6.00 o 
  -7  -4   7        9.42        6.61      5.58 o 
  -6  -4   7       87.95       94.61      6.77 o 
  -5  -4   7        2.50        5.51      4.27 o 
  -4  -4   7      256.07      284.91      8.39 o 
  -3  -4   7      297.90      336.04      8.13 o 
  -2  -4   7        6.35       10.08      2.12 o 
  -1  -4   7        6.28       10.22      1.65 o 
   0  -4   7      629.54      557.29      6.45 o 
   1  -4   7      534.86      556.93      4.95 o 
   2  -4   7      251.87      269.38      3.83 o 
   3  -4   7      258.99      244.26      4.55 o 
   4  -4   7      150.91      164.88      5.74 o 
   5  -4   7       13.41        9.14      3.12 o 
   6  -4   7      235.73      217.67      7.21 o 
   7  -4   7       15.34       14.81      4.55 o 
   8  -4   7      115.78      124.76     10.42 o 
   9  -4   7        0.66        1.35      5.67 o 
  -7  -3   7        4.93        7.61      5.65 o 
  -6  -3   7       12.78        3.63      4.72 o 
  -5  -3   7        1.86       -0.19      4.02 o 
  -4  -3   7      364.69      367.27      9.11 o 
  -3  -3   7       42.67       46.13      2.74 o 
  -2  -3   7      332.90      338.44      4.47 o 
  -1  -3   7     1040.64      992.05      8.02 o 
   0  -3   7      397.32      432.79      4.44 o 
   1  -3   7       37.67       23.39      1.37 o 
   2  -3   7        1.71        3.11      1.47 o 
   3  -3   7       46.02       44.65      3.65 o 
   4  -3   7       88.23       97.16      4.39 o 
   5  -3   7      125.44      115.56      4.87 o 
   6  -3   7       50.34       44.14      3.03 o 
   7  -3   7      500.28      516.97     12.25 o 
   8  -3   7       88.68       74.05      6.20 o 
   9  -3   7        7.36        2.86      5.34 o 
  -7  -2   7        2.99       -1.30      5.44 o 
  -6  -2   7      130.27      119.05      8.77 o 
  -5  -2   7      329.92      315.87     11.21 o 
  -4  -2   7      340.58      345.41      8.21 o 
  -3  -2   7      225.43      252.27      5.42 o 
  -2  -2   7       22.82       25.01      1.63 o 
  -1  -2   7        2.28        2.14      1.01 o 
   0  -2   7      259.65      262.46      3.53 o 
   1  -2   7      292.88      249.79      3.50 o 
   2  -2   7      169.42      164.44      3.64 o 
   3  -2   7     1244.03     1226.77     19.46 o 
   4  -2   7      880.08      840.02     12.85 o 
   5  -2   7     1049.76     1033.83     13.67 o 
   6  -2   7      519.18      539.70      8.04 o 
   7  -2   7      116.57      130.73     12.74 o 
   8  -2   7      114.51       97.53      6.33 o 
   9  -2   7       21.39       22.53      5.34 o 
  10  -2   7        0.77       -1.44      5.54 o 
  -7  -1   7       16.09       13.56      7.12 o 
  -6  -1   7      139.66      158.01      9.57 o 
  -5  -1   7      262.52      309.81     11.58 o 
  -4  -1   7      423.63      449.90     10.13 o 
  -3  -1   7        8.11        6.77      2.08 o 
  -2  -1   7       87.48       80.21      2.59 o 
  -1  -1   7      231.96      233.35      2.85 o 
   0  -1   7     1229.83     1241.19     11.15 o 
   1  -1   7      844.14      880.99      7.56 o 
   2  -1   7      174.49      139.02      2.41 o 
   3  -1   7       63.15       56.05      6.49 o 
   4  -1   7       30.18       27.44      2.49 o 
   5  -1   7        1.67        3.24      1.85 o 
   6  -1   7     1081.89     1173.02     14.15 o 
   7  -1   7        8.32       11.58      2.38 o 
   8  -1   7       90.84       98.58      5.87 o 
   9  -1   7       89.22       84.40      6.33 o 
  10  -1   7        2.07        6.36      5.34 o 
  -7   0   7       27.96       27.11      8.01 o 
  -6   0   7        3.32       -2.15      6.95 o 
  -5   0   7      118.11      108.10     13.43 o 
  -4   0   7     1557.42     1454.71     21.43 o 
  -3   0   7       11.41        9.94      3.41 o 
  -2   0   7      224.80      235.59      4.05 o 
  -1   0   7      876.38      863.00      6.63 o 
   0   0   7        2.70        5.60      1.02 o 
   1   0   7      406.16      402.89      5.02 o 
   2   0   7       84.54      117.22      3.20 o 
   3   0   7      637.41      609.55     19.46 o 
   4   0   7      466.94      513.41      8.90 o 
   5   0   7      989.39      926.06     11.40 o 
   6   0   7      781.22      728.45      8.22 o 
   7   0   7       92.38       94.82      3.40 o 
   8   0   7      560.43      509.92      9.09 o 
   9   0   7        4.16        7.91      6.72 o 
  10   0   7       18.60       10.28      5.07 o 
  -7   1   7       74.99       80.99      9.13 o 
  -6   1   7       12.86       13.70      7.01 o 
  -5   1   7       12.86       18.07      6.08 o 
  -4   1   7      160.11      194.31      7.27 o 
  -3   1   7      182.86      173.07      5.55 o 
  -2   1   7      673.94      719.21      9.78 o 
  -1   1   7       37.61       46.53      1.82 o 
   0   1   7       76.94       74.73      2.00 o 
   1   1   7     1397.78     1329.94     11.16 o 
   2   1   7     1952.58     1917.30     18.70 o 
   3   1   7     2494.27     2577.79     28.32 o 
   4   1   7       89.93       93.45      4.20 o 
   5   1   7       13.35       14.07      1.85 o 
   6   1   7       54.55       74.38      4.22 o 
   7   1   7       20.65       48.93      2.63 o 
   8   1   7       32.96       46.83      3.00 o 
   9   1   7       24.76       41.10      5.43 o 
  10   1   7       81.35       97.34      6.99 o 
  11   1   7       46.10       43.26      6.88 o 
  -6   2   7      117.02      102.52      9.42 o 
  -5   2   7        2.11       -0.33      4.39 o 
  -4   2   7      370.59      417.32     11.81 o 
  -3   2   7       18.53       17.71      4.34 o 
  -2   2   7      208.09      214.63      4.68 o 
  -1   2   7      867.51      902.35      8.03 o 
   0   2   7       31.66       47.15      1.83 o 
   1   2   7      251.75      300.00      4.08 o 
   2   2   7       61.03       61.07      1.66 o 
   3   2   7      300.05      316.05      3.85 o 
   4   2   7      254.35      224.43      6.33 o 
   5   2   7      173.45      165.82      3.63 o 
   6   2   7        4.95        8.13      1.26 o 
   7   2   7       91.44       58.40      2.78 o 
   8   2   7      251.84      250.42      5.52 o 
   9   2   7        2.57        1.81      3.11 o 
  10   2   7        0.02        1.18      5.62 o 
  11   2   7        0.91        6.58      4.42 o 
  -6   3   7      248.74      268.35     10.72 o 
  -5   3   7        1.88        2.99      4.68 o 
  -4   3   7      356.33      354.61     10.10 o 
  -3   3   7        8.09        2.59      2.95 o 
  -2   3   7      117.58      132.36      5.45 o 
  -1   3   7      336.61      333.67      5.70 o 
   0   3   7     1816.43     1939.30     14.36 o 
   1   3   7      119.67      113.91      1.97 o 
   2   3   7      827.80      860.19      6.91 o 
   3   3   7      291.73      272.78      3.93 o 
   4   3   7      436.49      428.05      6.21 o 
   5   3   7       28.63       32.23      1.66 o 
   6   3   7       99.29       95.16      2.63 o 
   7   3   7       19.57       13.94      1.71 o 
   8   3   7       68.17       88.05      4.15 o 
   9   3   7      570.86      597.66     12.90 o 
  10   3   7      150.12      177.98      8.21 o 
  11   3   7        2.37        4.94      4.55 o 
  -6   4   7       98.35       95.76      8.70 o 
  -5   4   7       57.97       41.19      5.77 o 
  -4   4   7       13.16       11.99      4.54 o 
  -3   4   7       70.57       70.03      3.81 o 
  -2   4   7      324.63      314.18      5.64 o 
  -1   4   7      822.85      772.20      9.11 o 
   0   4   7      271.29      262.25      3.69 o 
   1   4   7      229.54      210.42      3.42 o 
   2   4   7      139.67      144.23      2.98 o 
   3   4   7      853.58      822.88      8.73 o 
   4   4   7      167.13      173.51      2.65 o 
   5   4   7       65.41       63.20      2.56 o 
   6   4   7      435.78      466.54      6.19 o 
   7   4   7      273.49      280.45      5.19 o 
   8   4   7      230.40      181.02      5.74 o 
   9   4   7      390.72      352.27      8.41 o 
  10   4   7        0.40       -0.29      3.67 o 
  11   4   7       47.69       62.45      8.39 o 
  -5   5   7        6.19       12.51      5.69 o 
  -4   5   7      379.93      401.00     11.13 o 
  -3   5   7       36.99       39.94      6.53 o 
  -2   5   7       26.20       28.06      2.61 o 
  -1   5   7      254.31      280.93      6.97 o 
   0   5   7      565.92      574.00      6.37 o 
   1   5   7      117.43      103.41      4.81 o 
   2   5   7       97.23       91.37      2.55 o 
   3   5   7     1712.75     1808.65     15.88 o 
   4   5   7     1319.67     1280.38     12.31 o 
   5   5   7      200.55      196.16      3.42 o 
   6   5   7      370.05      387.55      5.60 o 
   7   5   7        8.32        6.02      2.06 o 
   8   5   7        0.85       -0.87      2.71 o 
   9   5   7      218.09      213.29      7.38 o 
  10   5   7       63.79       67.84      5.23 o 
  11   5   7       22.40       24.71      5.42 o 
  -5   6   7        0.13       -0.36      5.63 o 
  -4   6   7        9.92        3.79      6.53 o 
  -3   6   7      266.79      245.77     17.74 o 
  -2   6   7      323.91      328.90      9.66 o 
  -1   6   7       50.76       57.59      4.66 o 
   0   6   7      758.43      749.53     12.47 o 
   1   6   7       82.96       78.27      3.02 o 
   2   6   7      132.36      147.19      2.76 o 
   3   6   7       88.10       76.60      2.01 o 
   4   6   7      183.06      179.18      4.16 o 
   5   6   7      262.97      317.99      4.79 o 
   6   6   7       69.70       82.82      2.89 o 
   7   6   7      154.52      161.88      5.18 o 
   8   6   7      205.99      221.27      6.80 o 
   9   6   7       43.22       38.48      4.33 o 
  10   6   7        5.02        2.24      3.99 o 
  11   6   7       52.02       39.49      9.42 o 
  -4   7   7       13.69       10.77      5.86 o 
  -3   7   7       86.34       80.85      6.54 o 
  -2   7   7       46.75       38.00      5.18 o 
  -1   7   7        2.37        1.08      3.69 o 
   0   7   7        0.12        2.15      3.28 o 
   1   7   7      329.64      333.49      6.82 o 
   2   7   7       61.31       67.20      2.54 o 
   3   7   7       94.07       81.62      2.49 o 
   4   7   7       70.79       62.67      2.90 o 
   5   7   7      647.77      592.19      5.85 o 
   6   7   7     1108.95     1090.11     12.61 o 
   7   7   7        1.06        1.50      2.74 o 
   8   7   7       13.33        8.82      3.18 o 
   9   7   7       49.88       49.47      4.75 o 
  10   7   7        1.50        4.49      4.22 o 
  11   7   7       56.53       56.29      6.03 o 
  -3   8   7        9.20        8.76      5.44 o 
  -2   8   7      203.14      181.47     11.49 o 
  -1   8   7       16.73       13.79      4.85 o 
   0   8   7      716.10      729.31     13.45 o 
   1   8   7      245.62      230.73      7.82 o 
   2   8   7      146.19      142.88      5.34 o 
   3   8   7       53.87       77.42      7.41 o 
   4   8   7      143.68      166.75      5.33 o 
   5   8   7        4.17        3.77      1.75 o 
   6   8   7     1623.19     1652.94     14.42 o 
   7   8   7      219.09      245.20     14.38 o 
   8   8   7        6.77        2.50      3.32 o 
   9   8   7       46.62       56.85      6.02 o 
  10   8   7        5.75        6.26      4.09 o 
  11   8   7       44.14       45.24      5.79 o 
  -3   9   7       83.08       86.80      7.73 o 
  -2   9   7       47.93       55.72      6.46 o 
  -1   9   7        0.95        2.08      4.45 o 
   0   9   7       62.30       56.09     10.16 o 
   1   9   7      101.74       90.63      5.74 o 
   2   9   7       34.68       44.44      5.23 o 
   3   9   7      503.57      554.17      9.56 o 
   4   9   7        6.54        6.70      2.95 o 
   5   9   7      430.80      424.93      8.13 o 
   6   9   7      153.04      132.77      5.07 o 
   7   9   7      108.11      125.62      5.76 o 
   8   9   7       27.05       31.50      4.26 o 
   9   9   7        2.57       -0.24      3.95 o 
  10   9   7        3.37       -4.01      4.09 o 
  -2  10   7       42.47       48.02      6.51 o 
  -1  10   7       59.46       53.04      6.44 o 
   0  10   7       63.39       54.66      5.85 o 
   1  10   7       65.18       68.34      5.74 o 
   2  10   7      251.19      252.24      8.54 o 
   3  10   7      337.90      295.11      8.29 o 
   4  10   7        7.68        8.39      3.55 o 
   5  10   7       48.08       43.93      5.35 o 
   6  10   7        6.36       10.99      3.29 o 
   7  10   7      158.82      163.43      8.42 o 
   8  10   7      379.88      418.45     10.16 o 
   9  10   7       73.03       74.20      5.77 o 
  10  10   7       18.46       25.20      5.21 o 
   0  11   7       42.49       58.77      6.46 o 
   1  11   7        8.06        6.89      4.68 o 
   2  11   7        1.86       -5.06      4.19 o 
   3  11   7      324.76      302.17      9.78 o 
   4  11   7      120.75      124.60      6.05 o 
   5  11   7      185.91      194.61      8.42 o 
   6  11   7        8.58       14.53      5.83 o 
   7  11   7       49.97       62.02      6.86 o 
   8  11   7      228.41      227.53     10.16 o 
   9  11   7        3.48        0.72      4.47 o 
   1  12   7       65.30       53.30      8.63 o 
   2  12   7       89.27       94.84      7.34 o 
   3  12   7      142.89      143.85      6.69 o 
   4  12   7       13.15        9.39      4.31 o 
   5  12   7       26.44       29.59      8.18 o 
   6  12   7        4.15        4.86      5.34 o 
   7  12   7        6.04        6.33      5.88 o 
   8  12   7       56.22       64.99     10.67 o 
   3  13   7        8.51        1.77      5.92 o 
   4  13   7       37.51       27.92      6.86 o 
   5  13   7      102.20      101.31      8.19 o 
   6  13   7       79.56       81.24     11.72 o 
  -2 -10   8       36.09       37.19      6.41 o 
  -1 -10   8       50.76       53.31      6.82 o 
   0 -10   8        2.87       10.63      5.57 o 
   1 -10   8      150.02      175.65      9.15 o 
  -4  -9   8       80.28       80.44     10.97 o 
  -3  -9   8      120.44      112.34      7.94 o 
  -2  -9   8        0.52        4.63      5.11 o 
  -1  -9   8       20.51        9.84      6.74 o 
   0  -9   8       57.96       54.30      6.05 o 
   1  -9   8       17.16       10.31      5.15 o 
   2  -9   8       29.75       28.23      5.41 o 
   3  -9   8      128.52      133.51      7.99 o 
   4  -9   8      124.42      108.34      7.56 o 
  -4  -8   8        3.95        3.67      6.53 o 
  -3  -8   8       53.17       42.10      5.79 o 
  -2  -8   8      140.28      139.07      6.17 o 
  -1  -8   8      169.73      140.43      7.54 o 
   0  -8   8      142.58      128.42      7.78 o 
   1  -8   8       39.03       43.78      6.17 o 
   2  -8   8       37.32       41.68      5.34 o 
   3  -8   8       45.87       42.58      5.50 o 
   4  -8   8       38.50       44.97      7.65 o 
   5  -8   8      305.01      299.80     10.62 o 
  -5  -7   8       40.39       44.43      7.32 o 
  -4  -7   8       25.89       33.33      5.32 o 
  -3  -7   8       10.40        9.10      5.45 o 
  -2  -7   8       22.63       27.34      4.63 o 
  -1  -7   8      190.28      197.65      7.58 o 
   0  -7   8        0.12       -0.44      2.81 o 
   1  -7   8        8.50       14.81      4.21 o 
   2  -7   8       70.98       73.65      5.63 o 
   3  -7   8      157.49      159.14      7.18 o 
   4  -7   8       42.15       52.75      8.72 o 
   5  -7   8      738.55      734.21     20.64 o 
   6  -7   8       29.73       23.83      5.44 o 
  -6  -6   8      178.26      182.53     10.75 o 
  -5  -6   8        0.16        5.46      5.90 o 
  -4  -6   8       49.07       40.28      4.81 o 
  -3  -6   8       11.60       11.25      4.54 o 
  -2  -6   8       37.03       29.21      4.35 o 
  -1  -6   8       47.27       61.38      4.65 o 
   0  -6   8      272.66      263.86     10.31 o 
   1  -6   8      313.79      310.38      8.45 o 
   2  -6   8      248.21      263.42      7.99 o 
   3  -6   8        2.00       -2.72      3.39 o 
   4  -6   8       73.45       64.18      5.15 o 
   5  -6   8       14.10       15.57      4.87 o 
   6  -6   8      184.43      223.21      9.74 o 
   7  -6   8       29.65       38.93     12.74 o 
  -6  -5   8       95.09       64.38      6.28 o 
  -5  -5   8       96.60       82.20      7.36 o 
  -4  -5   8       31.42       36.28      4.72 o 
  -3  -5   8       84.25       88.15      6.08 o 
  -2  -5   8       51.49       71.86      4.97 o 
  -1  -5   8      147.63      143.72      5.77 o 
   0  -5   8        0.54        0.95      2.57 o 
   1  -5   8        3.84        4.59      5.10 o 
   2  -5   8      143.31      159.09      5.25 o 
   3  -5   8      255.96      236.25     12.23 o 
   4  -5   8      287.47      302.65      8.33 o 
   5  -5   8      479.18      490.18     10.45 o 
   6  -5   8      174.53      180.01      7.54 o 
   7  -5   8       15.24        9.62      5.01 o 
   8  -5   8       18.34       19.32      6.00 o 
  -6  -4   8        3.31        2.78      5.14 o 
  -5  -4   8        4.27       10.25      5.34 o 
  -4  -4   8      160.39      158.06     12.69 o 
  -3  -4   8        2.14        9.11      3.52 o 
  -2  -4   8       10.54        6.47      2.86 o 
  -1  -4   8      103.23       90.37      4.07 o 
   0  -4   8      294.18      313.97      7.00 o 
   1  -4   8      381.14      363.28      4.45 o 
   2  -4   8      382.26      351.89      4.85 o 
   3  -4   8      494.81      478.63      6.64 o 
   4  -4   8      220.27      240.44      6.73 o 
   5  -4   8        2.28        3.77      3.07 o 
   6  -4   8        3.98        0.49      3.25 o 
   7  -4   8      129.72      166.74      8.44 o 
   8  -4   8       17.39       11.75      5.21 o 
  -6  -3   8        1.20       -7.14      4.76 o 
  -5  -3   8      156.84      155.36     10.33 o 
  -4  -3   8       72.98       69.16      5.31 o 
  -3  -3   8      149.92      144.95      7.32 o 
  -2  -3   8      453.11      431.58      8.78 o 
  -1  -3   8       33.22       39.30      3.53 o 
   0  -3   8       80.06       71.89      2.06 o 
   1  -3   8      311.72      355.61      4.39 o 
   2  -3   8        0.81        0.62      1.49 o 
   3  -3   8      438.01      448.47      6.63 o 
   4  -3   8     2378.70     2486.34     32.73 o 
   5  -3   8        4.95        7.45      2.85 o 
   6  -3   8       35.19       34.41      3.72 o 
   7  -3   8      585.13      542.67     12.58 o 
   8  -3   8      174.24      184.47      8.77 o 
   9  -3   8        6.92        7.93      5.21 o 
  -6  -2   8       21.12       19.27      8.34 o 
  -5  -2   8      168.48      190.39     10.09 o 
  -4  -2   8       35.98       56.06      5.90 o 
  -3  -2   8        1.80        2.28      4.40 o 
  -2  -2   8       15.86       26.38      2.73 o 
  -1  -2   8      142.55      136.19      3.16 o 
   0  -2   8       48.05       43.45      3.65 o 
   1  -2   8      329.33      340.61      4.73 o 
   2  -2   8      503.91      519.12      5.76 o 
   3  -2   8      987.46      994.35     12.38 o 
   4  -2   8      128.10      124.30      3.90 o 
   5  -2   8      263.11      239.21      9.11 o 
   6  -2   8      250.09      217.39      6.06 o 
   7  -2   8       45.73       61.66      4.74 o 
   8  -2   8       10.33        1.33      3.94 o 
   9  -2   8      442.64      491.95     22.24 o 
  -6  -1   8       16.40        8.23      6.33 o 
  -5  -1   8        9.65       16.02     10.19 o 
  -4  -1   8        3.96        5.70      4.67 o 
  -3  -1   8      324.25      312.80      6.35 o 
  -2  -1   8      381.09      401.49      7.07 o 
  -1  -1   8      535.32      483.18      5.01 o 
   0  -1   8      101.48      115.13      3.03 o 
   1  -1   8      103.69       99.09      2.69 o 
   2  -1   8       25.24       25.81      1.45 o 
   3  -1   8      200.15      217.93      6.90 o 
   4  -1   8        2.95        4.39      3.24 o 
   5  -1   8       37.10       47.65      2.49 o 
   6  -1   8      853.62      787.27     12.61 o 
   7  -1   8      367.57      373.01      8.50 o 
   8  -1   8       79.12       83.76      5.34 o 
   9  -1   8      375.49      312.81     12.74 o 
  10  -1   8       38.65       36.64      7.18 o 
  -6   0   8       30.78       23.04      7.12 o 
  -5   0   8       20.12       26.18      6.43 o 
  -4   0   8       10.77        4.91      3.83 o 
  -3   0   8      601.06      637.09     10.97 o 
  -2   0   8       25.27       33.08      3.03 o 
  -1   0   8       83.82       68.19      3.27 o 
   0   0   8       49.41       43.02      1.97 o 
   1   0   8      199.58      187.01      3.34 o 
   2   0   8       79.91       95.39      2.71 o 
   3   0   8      484.82      424.69      7.00 o 
   4   0   8      385.67      388.55      7.50 o 
   5   0   8       23.36       31.12      2.38 o 
   6   0   8      244.05      250.29      4.51 o 
   7   0   8       74.20       74.53      6.49 o 
   8   0   8        9.31       17.82      3.43 o 
   9   0   8        1.64       13.06      4.08 o 
  10   0   8       40.35       62.27      6.33 o 
  -6   1   8       10.70        5.98      7.11 o 
  -5   1   8       14.00        0.96      4.66 o 
  -4   1   8        7.20        0.00      3.83 o 
  -3   1   8      206.77      202.79      7.00 o 
  -2   1   8      283.57      248.43      5.91 o 
  -1   1   8      258.80      286.12      4.69 o 
   0   1   8      707.19      673.59      6.38 o 
   1   1   8       53.94       52.54      2.89 o 
   2   1   8       21.38       12.92      1.40 o 
   3   1   8       42.21       50.79      2.01 o 
   4   1   8      134.94      144.48      6.43 o 
   5   1   8      216.08      281.19      8.80 o 
   6   1   8      275.98      295.75      6.00 o 
   7   1   8      493.35      464.62      7.19 o 
   8   1   8        5.47        3.74      2.49 o 
   9   1   8       55.27       48.98      3.83 o 
  10   1   8       53.86       31.94      7.41 o 
  11   1   8       18.89       16.92      5.73 o 
  -6   2   8       39.41       50.69      8.01 o 
  -5   2   8      272.03      274.92     10.43 o 
  -4   2   8        3.78        1.94      4.08 o 
  -3   2   8      241.64      255.13      6.63 o 
  -2   2   8        3.73        7.15      2.80 o 
  -1   2   8       93.55       95.17      3.83 o 
   0   2   8       74.97       65.28      2.37 o 
   1   2   8       54.81       53.49      2.21 o 
   2   2   8       78.84       68.17      2.35 o 
   3   2   8       83.52       97.96      3.03 o 
   4   2   8      756.17      784.71     11.46 o 
   5   2   8     1232.74     1184.98     25.02 o 
   6   2   8      302.62      290.74      5.99 o 
   7   2   8      131.12      131.83      3.31 o 
   8   2   8      161.44      142.86      4.36 o 
   9   2   8        0.14        1.57      2.84 o 
  10   2   8        4.13        1.23      3.65 o 
  11   2   8       56.57       63.29      7.88 o 
  -5   3   8      236.95      266.04     10.29 o 
  -4   3   8      187.58      152.97      6.82 o 
  -3   3   8       20.37       25.03      3.41 o 
  -2   3   8        4.57        0.54      2.59 o 
  -1   3   8      476.95      470.74      6.57 o 
   0   3   8      717.28      696.46      7.36 o 
   1   3   8      447.80      479.37      6.99 o 
   2   3   8      947.81      952.20     10.26 o 
   3   3   8       34.44       27.43      1.39 o 
   4   3   8       47.35       40.38      1.76 o 
   5   3   8      165.37      173.60      3.17 o 
   6   3   8      263.34      281.79      5.62 o 
   7   3   8      248.32      263.07      4.48 o 
   8   3   8      145.34      147.78      4.93 o 
   9   3   8       42.90       49.42      3.92 o 
  10   3   8       34.89       35.43      4.26 o 
  11   3   8       20.11       12.34      5.54 o 
  -5   4   8       80.59       93.27      7.40 o 
  -4   4   8      175.68      183.72     10.98 o 
  -3   4   8       98.63      100.39      4.87 o 
  -2   4   8        6.42        0.83      2.58 o 
  -1   4   8      212.62      225.92      6.86 o 
   0   4   8       65.37       61.67      2.84 o 
   1   4   8       13.12       11.81      1.22 o 
   2   4   8      166.14      137.83      3.18 o 
   3   4   8      481.56      442.84      5.61 o 
   4   4   8      135.37      151.13      2.82 o 
   5   4   8      173.12      178.88      2.84 o 
   6   4   8      187.19      172.92      3.18 o 
   7   4   8       60.73       49.81      2.47 o 
   8   4   8       16.32       12.30      2.71 o 
   9   4   8      381.74      359.26      8.21 o 
  10   4   8        1.05       -4.11      3.46 o 
  11   4   8       43.04       38.98      4.96 o 
  -4   5   8        1.21        4.99      5.10 o 
  -3   5   8       11.68       12.72      4.99 o 
  -2   5   8       80.75       64.64      5.51 o 
  -1   5   8       64.52       64.04      3.27 o 
   0   5   8        3.71        5.35      2.05 o 
   1   5   8      486.97      483.81      5.98 o 
   2   5   8      443.01      422.96      8.73 o 
   3   5   8      726.50      757.07      8.71 o 
   4   5   8      626.45      595.42      7.13 o 
   5   5   8       32.71       43.61      1.93 o 
   6   5   8        1.96        0.07      1.39 o 
   7   5   8       91.04       90.30      3.28 o 
   8   5   8       80.26       93.60     10.05 o 
   9   5   8       69.74       94.52      6.77 o 
  10   5   8       92.11       95.62      5.52 o 
  11   5   8       25.66       31.37      4.96 o 
  -4   6   8      183.86      184.80      9.02 o 
  -3   6   8       26.33       33.60      5.65 o 
  -2   6   8      287.53      291.54      9.13 o 
  -1   6   8      255.90      266.02      8.24 o 
   0   6   8        1.57       -0.24      3.20 o 
   1   6   8       33.35       35.35      2.91 o 
   2   6   8       69.31       81.87      2.41 o 
   3   6   8        1.84        0.35      1.91 o 
   4   6   8     1166.88     1105.59     11.70 o 
   5   6   8      105.63      104.96      3.92 o 
   6   6   8       24.85       34.08      2.93 o 
   7   6   8       41.44       46.11      3.31 o 
   8   6   8      142.67      142.35      5.40 o 
   9   6   8        2.71        4.48      3.46 o 
  10   6   8      108.69      108.93      6.32 o 
  11   6   8       39.91       27.01      5.07 o 
  -3   7   8        9.88        4.66      5.10 o 
  -2   7   8        5.05        2.75      4.71 o 
  -1   7   8      118.26      111.88      6.40 o 
   0   7   8       96.43       88.47      5.69 o 
   1   7   8      309.97      275.93     10.41 o 
   2   7   8      181.43      158.42      4.48 o 
   3   7   8      158.67      164.83      5.32 o 
   4   7   8        6.57       13.56      2.63 o 
   5   7   8       11.91        9.74      2.47 o 
   6   7   8      368.32      354.23      6.93 o 
   7   7   8        1.61       10.70      3.02 o 
   8   7   8        4.08        3.34      2.95 o 
   9   7   8      378.78      367.43      8.35 o 
  10   7   8       98.54      111.01      6.35 o 
  11   7   8        2.08        3.59      5.00 o 
  -3   8   8       14.62        9.49      5.59 o 
  -2   8   8       70.50       64.22      6.47 o 
  -1   8   8      194.65      180.09     14.00 o 
   0   8   8       19.02       22.46      4.33 o 
   1   8   8      366.40      362.00      9.22 o 
   2   8   8       12.81       24.12      3.72 o 
   3   8   8       82.05       82.82      3.37 o 
   4   8   8      354.83      382.05      6.07 o 
   5   8   8        2.09        5.47      3.81 o 
   6   8   8      622.17      638.33     12.42 o 
   7   8   8      423.06      416.72      9.43 o 
   8   8   8       55.66       66.80      4.79 o 
   9   8   8       51.27       54.89      5.95 o 
  10   8   8        4.73        3.00      4.20 o 
  11   8   8        4.25        3.52      4.40 o 
  -2   9   8        3.61       -9.32      6.21 o 
  -1   9   8       24.19       26.37      5.46 o 
   0   9   8       83.92       85.48      6.17 o 
   1   9   8      131.39      120.28      6.49 o 
   2   9   8      134.05      140.33      6.72 o 
   3   9   8      141.86      138.10      7.15 o 
   4   9   8      222.69      192.57      5.91 o 
   5   9   8        9.97        9.90      4.26 o 
   6   9   8      198.87      197.81      8.53 o 
   7   9   8        0.71       -4.94      3.38 o 
   8   9   8        7.15        5.87      4.04 o 
   9   9   8       47.23       52.40      6.30 o 
  10   9   8        8.33        4.62      4.42 o 
  -1  10   8       86.77       88.05      9.40 o 
   0  10   8      121.68      121.71      7.65 o 
   1  10   8        3.01        1.40      6.77 o 
   2  10   8        6.30       10.75      4.33 o 
   3  10   8       96.37      109.65      5.43 o 
   4  10   8       14.77       21.42      4.40 o 
   5  10   8       42.67       35.20      5.36 o 
   6  10   8       56.44       59.43      6.11 o 
   7  10   8       72.95       83.33      8.18 o 
   8  10   8      162.19      159.78      6.94 o 
   9  10   8       40.30       45.94      5.17 o 
  10  10   8        9.53       16.07      4.79 o 
   0  11   8       14.24       11.10      6.23 o 
   1  11   8       10.91       16.73      5.09 o 
   2  11   8       46.00       47.48      5.68 o 
   3  11   8       42.28       60.69     12.74 o 
   4  11   8      195.43      195.82      9.45 o 
   5  11   8       86.00       85.14      7.04 o 
   6  11   8        2.35       -1.61      5.07 o 
   7  11   8        4.20        3.54      5.50 o 
   8  11   8        7.90       10.34      5.69 o 
   9  11   8        0.66        1.87      4.70 o 
   2  12   8       35.81       40.89      7.78 o 
   3  12   8        0.40       -5.44      5.32 o 
   4  12   8       78.88       87.27      7.91 o 
   5  12   8        1.93        0.84      5.81 o 
   6  12   8      106.51      105.18     20.10 o 
   7  12   8       57.26       65.27      7.13 o 
   8  12   8        6.09       13.83      6.06 o 
  -2  -9   9       13.44       14.34      5.84 o 
  -1  -9   9       24.10       22.29      5.99 o 
   0  -9   9       52.46       52.59      7.37 o 
   1  -9   9       98.95       92.12      7.27 o 
   2  -9   9       26.12       29.86      5.96 o 
  -3  -8   9       55.85       68.25      9.48 o 
  -2  -8   9      125.05      139.69      9.77 o 
  -1  -8   9        8.24        6.27      5.41 o 
   0  -8   9      227.62      233.78      9.44 o 
   1  -8   9        0.60        2.32      4.61 o 
   2  -8   9        5.54        7.65      4.69 o 
   3  -8   9        9.02       10.87      4.99 o 
   4  -8   9       15.06       19.47      5.31 o 
  -4  -7   9        3.20       -3.71      9.26 o 
  -3  -7   9        1.11        7.06      6.71 o 
  -2  -7   9        4.19       -1.66      6.53 o 
  -1  -7   9       10.01        3.01      5.57 o 
   0  -7   9       34.53       27.19      4.81 o 
   1  -7   9      214.18      189.45      9.61 o 
   2  -7   9       27.64       19.36      4.84 o 
   3  -7   9        1.89        1.21      4.21 o 
   4  -7   9      102.23       89.54      6.47 o 
   5  -7   9        3.13        1.55      4.59 o 
  -4  -6   9       26.02       20.85     10.65 o 
  -3  -6   9       79.56       77.11      8.35 o 
  -2  -6   9      178.19      171.80      9.95 o 
  -1  -6   9       40.54       55.50      7.18 o 
   0  -6   9        8.45        4.80      5.34 o 
   1  -6   9      148.23      168.67      7.45 o 
   2  -6   9      127.70      146.53      6.61 o 
   3  -6   9      156.27      136.55      8.76 o 
   4  -6   9        6.21        0.16      3.94 o 
   5  -6   9       96.01      107.87      6.41 o 
   6  -6   9      169.42      175.14      8.01 o 
  -5  -5   9       80.89       83.91      8.57 o 
  -4  -5   9       76.52      100.28      6.35 o 
  -3  -5   9      126.25      134.83      5.76 o 
  -2  -5   9        4.78       11.17      4.02 o 
  -1  -5   9      103.01       72.18      8.11 o 
   0  -5   9       87.66       77.68      9.73 o 
   1  -5   9      117.93      125.05      7.51 o 
   2  -5   9      295.34      312.43      9.78 o 
   3  -5   9      131.41      136.10      6.08 o 
   4  -5   9      200.10      212.17      7.37 o 
   5  -5   9        6.50        6.01      3.82 o 
   6  -5   9      111.79       91.79      5.85 o 
   7  -5   9        8.38       -0.19      4.88 o 
  -5  -4   9        0.85        0.88      4.76 o 
  -4  -4   9       27.95       28.76      4.77 o 
  -3  -4   9        0.56        1.20      3.49 o 
  -2  -4   9       13.73       12.82      3.94 o 
  -1  -4   9      146.27      143.61      6.44 o 
   0  -4   9       77.85       73.31      6.12 o 
   1  -4   9      324.08      298.87      7.87 o 
   2  -4   9       63.34       62.78      4.75 o 
   3  -4   9      110.58      116.54      5.23 o 
   4  -4   9     1037.50     1051.73     15.18 o 
   5  -4   9     1415.80     1443.74     25.70 o 
   6  -4   9        6.25        9.93      3.67 o 
   7  -4   9       24.82       24.58      5.56 o 
   8  -4   9       72.97       66.44      6.72 o 
  -5  -3   9       48.81       35.72      5.53 o 
  -4  -3   9       15.09       24.28      7.69 o 
  -3  -3   9       46.31       54.19      5.45 o 
  -2  -3   9      139.03      160.39      6.18 o 
  -1  -3   9      243.22      253.76      7.39 o 
   0  -3   9        1.02       -1.98      1.46 o 
   1  -3   9       19.35       16.94      1.87 o 
   2  -3   9      215.11      218.29      6.34 o 
   3  -3   9       13.97       20.48      2.13 o 
   4  -3   9     1004.38     1024.87     14.06 o 
   5  -3   9      941.35      969.97     14.06 o 
   6  -3   9      298.98      273.22      7.25 o 
   7  -3   9        1.93        0.04      3.67 o 
   8  -3   9        0.05        2.60      4.22 o 
   9  -3   9       27.36       20.41      5.54 o 
  -5  -2   9       15.88       13.86      5.65 o 
  -4  -2   9        1.82        6.51      5.12 o 
  -3  -2   9        9.11        2.06      5.56 o 
  -2  -2   9       88.78       91.97      3.78 o 
  -1  -2   9      638.85      614.84     15.37 o 
   0  -2   9       22.64       26.54      2.30 o 
   1  -2   9       15.13       13.20      1.75 o 
   2  -2   9       46.77       43.34      2.01 o 
   3  -2   9      218.15      217.66      3.91 o 
   4  -2   9     1377.27     1308.12     16.01 o 
   5  -2   9      278.25      289.84     11.28 o 
   6  -2   9       10.01        2.88      2.57 o 
   7  -2   9        9.23       10.96      3.43 o 
   8  -2   9       53.45       41.16      6.72 o 
   9  -2   9        8.44        5.38      4.55 o 
  -5  -1   9       59.71       47.28      6.67 o 
  -4  -1   9      131.12      119.52      9.73 o 
  -3  -1   9       21.66       21.06      4.14 o 
  -2  -1   9       53.38       59.68      3.51 o 
  -1  -1   9       88.69      105.77      3.36 o 
   0  -1   9       88.68      103.15      3.60 o 
   1  -1   9      395.80      432.28      5.52 o 
   2  -1   9      326.01      310.04      4.46 o 
   3  -1   9     1026.31     1011.51      9.44 o 
   4  -1   9      154.96      172.79     11.58 o 
   5  -1   9      784.31      817.71     10.45 o 
   6  -1   9      165.44      154.47      4.67 o 
   7  -1   9       99.54      111.98      6.72 o 
   8  -1   9       26.43       26.25      3.89 o 
   9  -1   9       10.19       13.74      4.41 o 
  10  -1   9       18.57       27.42      5.54 o 
  -5   0   9        0.54       -1.76      6.72 o 
  -4   0   9       14.06        7.15      5.83 o 
  -3   0   9       37.80       42.92      3.81 o 
  -2   0   9       15.45        4.69      2.66 o 
  -1   0   9        4.82        2.11      1.84 o 
   0   0   9      362.92      360.40      5.43 o 
   1   0   9     1287.93     1355.85     11.99 o 
   2   0   9      954.84      924.82      9.52 o 
   3   0   9        8.00       11.87      2.12 o 
   4   0   9      401.60      425.59      7.21 o 
   5   0   9        8.10       10.14      1.28 o 
   6   0   9      101.69       89.07      2.65 o 
   7   0   9       91.09      106.94      6.49 o 
   8   0   9      172.04      187.79     11.35 o 
   9   0   9       15.36       21.16      4.22 o 
  10   0   9        7.27        7.68      4.74 o 
  -5   1   9       48.52       43.13      5.48 o 
  -4   1   9        5.28        9.29      4.39 o 
  -3   1   9       72.01       70.84      4.29 o 
  -2   1   9      421.53      439.44      9.03 o 
  -1   1   9       55.06       57.72      4.35 o 
   0   1   9       11.97        9.65      2.13 o 
   1   1   9       29.20       32.64      2.29 o 
   2   1   9       92.53      100.83      3.09 o 
   3   1   9      104.79      103.49      3.40 o 
   4   1   9        3.83        5.46      2.20 o 
   5   1   9      820.95      778.41     13.58 o 
   6   1   9       67.13       61.31      2.66 o 
   7   1   9      309.09      283.07      5.04 o 
   8   1   9      668.17      568.16     10.64 o 
   9   1   9      108.21      102.65      5.73 o 
  10   1   9        2.14        0.71      5.79 o 
  -5   2   9       98.88      104.49     16.11 o 
  -4   2   9      107.55      122.39      5.73 o 
  -3   2   9        7.09       13.36      3.45 o 
  -2   2   9       28.09       16.87      3.18 o 
  -1   2   9       58.52       40.91      3.12 o 
   0   2   9       55.50       46.00      2.29 o 
   1   2   9      273.77      256.56      4.81 o 
   2   2   9      653.81      708.24      8.08 o 
   3   2   9      751.31      727.01     15.88 o 
   4   2   9       53.74       42.95      3.68 o 
   5   2   9      466.53      500.09     10.79 o 
   6   2   9        7.74       12.80      1.66 o 
   7   2   9        0.63       -0.64      1.32 o 
   8   2   9       28.59       13.54      2.49 o 
   9   2   9      550.50      537.12     11.12 o 
  10   2   9       17.12       34.74      5.07 o 
  -4   3   9        6.96        1.38      4.73 o 
  -3   3   9      129.24      124.50      5.42 o 
  -2   3   9       90.08       93.47      5.08 o 
  -1   3   9       60.75       77.20      3.82 o 
   0   3   9      164.30      176.83      4.58 o 
   1   3   9       54.22       57.33      2.79 o 
   2   3   9       56.65       42.39      2.80 o 
   3   3   9       52.11       44.70      1.87 o 
   4   3   9        6.04        5.71      1.53 o 
   5   3   9       43.37       37.09      2.62 o 
   6   3   9       62.32       73.44      2.81 o 
   7   3   9      205.14      228.62      3.89 o 
   8   3   9      127.94      112.16      4.23 o 
   9   3   9       32.76       24.23      3.25 o 
  10   3   9        0.59        0.76      4.08 o 
  11   3   9        1.80        5.99      5.07 o 
  -4   4   9       22.76       18.11      5.45 o 
  -3   4   9      106.28       99.27      9.58 o 
  -2   4   9       33.90       36.93      3.57 o 
  -1   4   9        8.35        6.97      2.55 o 
   0   4   9       73.80       64.72      3.34 o 
   1   4   9        1.83        2.97      2.23 o 
   2   4   9      343.16      318.65      6.49 o 
   3   4   9      438.93      439.35      6.08 o 
   4   4   9      237.42      229.69      5.75 o 
   5   4   9      189.12      166.28      2.58 o 
   6   4   9       60.06       55.84      1.77 o 
   7   4   9      106.62       91.77      4.36 o 
   8   4   9       48.92       47.91      3.20 o 
   9   4   9        8.32       10.37      3.03 o 
  10   4   9        2.21        6.16      3.46 o 
  11   4   9       12.07        5.30      5.01 o 
  -4   5   9        1.84       -3.97      5.03 o 
  -3   5   9       93.99       87.55      6.61 o 
  -2   5   9      103.58      101.17      6.28 o 
  -1   5   9      251.45      258.91     10.50 o 
   0   5   9       29.32       37.73      4.01 o 
   1   5   9      107.84      120.33      3.18 o 
   2   5   9       27.08       21.99      3.20 o 
   3   5   9       11.44       17.80      2.10 o 
   4   5   9      151.51      155.33      3.94 o 
   5   5   9      209.03      198.48      3.88 o 
   6   5   9      165.32      176.81      3.82 o 
   7   5   9      611.55      621.12     10.27 o 
   8   5   9       49.37       29.22      3.25 o 
   9   5   9       54.10       49.08      4.12 o 
  10   5   9       95.53       80.33      7.49 o 
  11   5   9        0.74       -2.95      4.08 o 
  -3   6   9       68.05       55.85      6.33 o 
  -2   6   9       66.22       61.96      5.88 o 
  -1   6   9       37.44       34.70      4.77 o 
   0   6   9        3.23       11.95      5.48 o 
   1   6   9        4.54        3.09      3.42 o 
   2   6   9      201.45      182.69      8.42 o 
   3   6   9       58.74       69.84      3.84 o 
   4   6   9     1185.95     1181.38     15.99 o 
   5   6   9      759.83      746.43     10.93 o 
   6   6   9       46.21       37.85      2.96 o 
   7   6   9       59.05       48.03      3.54 o 
   8   6   9        9.60       19.27      3.36 o 
   9   6   9       12.91       15.12      3.31 o 
  10   6   9       59.72       53.28      4.96 o 
  11   6   9       35.58       39.42      5.15 o 
  -2   7   9        4.39       -6.14      4.91 o 
  -1   7   9      235.51      203.87      8.24 o 
   0   7   9      176.76      180.58      7.30 o 
   1   7   9      185.26      192.48      6.74 o 
   2   7   9      308.11      344.33     12.31 o 
   3   7   9       26.79       27.75      4.39 o 
   4   7   9       14.35        6.49      4.45 o 
   5   7   9      559.15      561.93     11.31 o 
   6   7   9        2.25        6.03      3.54 o 
   7   7   9       55.76       51.18      3.77 o 
   8   7   9        1.37        0.38      4.41 o 
   9   7   9       92.33      114.87      5.33 o 
  10   7   9       68.18       78.89      5.05 o 
  -2   8   9        4.82       -4.71      6.99 o 
  -1   8   9        2.33        7.20      5.18 o 
   0   8   9        4.50        5.25      4.28 o 
   1   8   9       41.27       33.68      4.44 o 
   2   8   9       14.33       22.55      6.00 o 
   3   8   9       36.67       38.86      4.97 o 
   4   8   9      183.77      166.48      9.33 o 
   5   8   9       16.32       23.96      4.53 o 
   6   8   9      102.60      109.85      7.00 o 
   7   8   9      228.38      224.10      6.94 o 
   8   8   9       13.56       14.69      3.63 o 
   9   8   9      105.77       85.58      5.18 o 
  10   8   9        5.23       -1.21      4.48 o 
  -1   9   9       30.98       18.68      7.65 o 
   0   9   9        3.40        5.24      7.45 o 
   1   9   9      187.89      155.04     10.22 o 
   2   9   9      178.60      152.63     10.09 o 
   3   9   9      106.59       92.54      8.35 o 
   4   9   9       84.86      106.88     11.98 o 
   5   9   9       18.98       17.89      4.80 o 
   6   9   9        0.53       -1.47      5.37 o 
   7   9   9       21.97       26.70      5.72 o 
   8   9   9       86.89       84.82      5.63 o 
   9   9   9       32.86       38.95      4.85 o 
  10   9   9        8.04       11.46      4.61 o 
   0  10   9       18.86       14.12      7.84 o 
   1  10   9        0.09        8.89      7.12 o 
   2  10   9       36.77       18.50      6.90 o 
   3  10   9       22.53       43.01      7.68 o 
   4  10   9       33.32       42.35      5.78 o 
   5  10   9       41.08       49.36      6.14 o 
   6  10   9        7.43       13.85      5.04 o 
   7  10   9       26.00       25.49      5.50 o 
   8  10   9       96.73       96.10      7.34 o 
   9  10   9        3.16        3.36      4.41 o 
   2  11   9       99.44       86.30      8.99 o 
   3  11   9       48.36       41.94      7.71 o 
   4  11   9       23.06       20.66      6.17 o 
   5  11   9       30.30       23.47      5.97 o 
   6  11   9        0.36       -1.91      5.14 o 
   7  11   9        0.26        1.70      5.42 o 
   8  11   9       21.55       19.46      6.18 o 
   4  12   9       31.25       13.13      6.39 o 
   5  12   9        1.57       11.14      9.60 o 
   6  12   9       38.92       32.37      6.68 o 
   7  12   9       99.52      119.22     10.08 o 
  -1  -8  10        2.48        5.39      5.38 o 
   0  -8  10        2.47        9.80      5.14 o 
   1  -8  10       11.75       15.75      5.57 o 
   2  -8  10       99.55       97.48      7.08 o 
   3  -8  10       41.56       34.51      5.65 o 
  -2  -7  10       44.30       41.00      7.69 o 
  -1  -7  10       61.67       46.79      7.53 o 
   0  -7  10       84.11       67.49      8.92 o 
   1  -7  10        1.24       -2.64      4.59 o 
   2  -7  10      107.06      111.52      6.82 o 
   3  -7  10       30.26       28.54      5.30 o 
   4  -7  10        2.68        2.63      4.54 o 
  -3  -6  10       21.18       16.58      7.65 o 
  -2  -6  10       35.51       34.22      7.18 o 
  -1  -6  10       62.31       74.80      8.02 o 
   0  -6  10        8.34        9.29      5.73 o 
   1  -6  10        6.78        7.17      4.15 o 
   2  -6  10       68.59       69.93     10.92 o 
   3  -6  10       91.97      121.94      6.71 o 
   4  -6  10       91.89       87.00      5.96 o 
   5  -6  10       88.11      107.26     11.63 o 
   6  -6  10       51.69       56.62      5.96 o 
  -4  -5  10       11.29       10.16      7.65 o 
  -3  -5  10       16.93       24.95      6.86 o 
  -2  -5  10        0.06       -5.13      4.27 o 
  -1  -5  10        1.85       -4.40      5.57 o 
   0  -5  10      298.99      281.19     11.74 o 
   1  -5  10       61.83       72.27      6.86 o 
   2  -5  10      318.10      315.85      9.81 o 
   3  -5  10       21.73       17.81      3.90 o 
   4  -5  10       21.18       27.30      4.32 o 
   5  -5  10       78.84       80.31      5.53 o 
   6  -5  10        4.05        0.94      4.21 o 
   7  -5  10        0.64        0.67      4.67 o 
  -4  -4  10       15.27        7.73      5.52 o 
  -3  -4  10       53.68       53.60      5.99 o 
  -2  -4  10       29.73       35.72      5.17 o 
  -1  -4  10        6.50       12.36      4.21 o 
   0  -4  10      370.66      328.82     11.27 o 
   1  -4  10       28.84       16.80      4.78 o 
   2  -4  10        0.21        2.47      4.34 o 
   3  -4  10        6.42       11.75      3.39 o 
   4  -4  10       37.90       38.01      3.94 o 
   5  -4  10       27.40       29.47      3.94 o 
   6  -4  10      108.58      103.62      6.15 o 
   7  -4  10       85.46      103.12      6.79 o 
  -4  -3  10       42.30       49.92      7.62 o 
  -3  -3  10        3.12       -0.09      4.75 o 
  -2  -3  10       51.57       30.51      6.00 o 
  -1  -3  10        7.28       23.36      4.35 o 
   0  -3  10        5.65        8.55      3.73 o 
   1  -3  10      117.29      119.56      8.57 o 
   2  -3  10      223.03      231.73      6.10 o 
   3  -3  10       45.28       47.78      3.67 o 
   4  -3  10      221.20      211.56      6.08 o 
   5  -3  10      329.93      307.88      7.82 o 
   6  -3  10      134.09      153.86      6.19 o 
   7  -3  10        0.06        5.56      3.89 o 
   8  -3  10       54.89       65.78      9.26 o 
  -4  -2  10        5.60       -3.42      6.95 o 
  -3  -2  10       64.30       54.92      7.53 o 
  -2  -2  10       90.96       86.46      7.69 o 
  -1  -2  10       84.85      104.57      7.69 o 
   0  -2  10      106.53      107.88      5.05 o 
   1  -2  10        3.69        5.26      3.22 o 
   2  -2  10      132.34      141.32      7.41 o 
   3  -2  10      163.04      162.23      4.46 o 
   4  -2  10       83.37       76.63      2.83 o 
   5  -2  10        4.48        0.63      2.30 o 
   6  -2  10      241.55      222.35      6.11 o 
   7  -2  10      106.89       95.99      5.34 o 
   8  -2  10       42.29       37.99      6.95 o 
   9  -2  10        0.78       -7.41      6.49 o 
  -4  -1  10       42.54       31.84      6.90 o 
  -3  -1  10       79.88       88.39     10.65 o 
  -2  -1  10       35.94       40.77      6.22 o 
  -1  -1  10       16.66        7.73      3.90 o 
   0  -1  10       18.34       17.00      2.97 o 
   1  -1  10      147.17      120.83      4.35 o 
   2  -1  10      132.99      121.69      3.77 o 
   3  -1  10      395.91      408.17      5.29 o 
   4  -1  10     1207.42     1260.34     25.48 o 
   5  -1  10      177.39      183.63      7.58 o 
   6  -1  10      130.00      127.40      7.10 o 
   7  -1  10       64.11       65.27      4.26 o 
   8  -1  10       11.98       21.77      5.56 o 
   9  -1  10        1.69        9.26      6.49 o 
  -4   0  10       37.18       22.23     11.58 o 
  -3   0  10       20.57       22.95      7.58 o 
  -2   0  10       37.59       45.54      4.63 o 
  -1   0  10       97.97       94.74      5.44 o 
   0   0  10       45.85       54.13      4.39 o 
   1   0  10       47.30       45.55      3.09 o 
   2   0  10      180.11      202.46      4.14 o 
   3   0  10      385.09      375.13      8.49 o 
   4   0  10       91.20       85.56      2.90 o 
   5   0  10      659.61      690.97     15.17 o 
   6   0  10        9.07       15.11      3.24 o 
   7   0  10       10.36        4.17      2.66 o 
   8   0  10       41.90       33.82      5.10 o 
   9   0  10      139.88      120.91      9.26 o 
  10   0  10        5.15        7.88      6.49 o 
  -4   1  10       12.68       16.14      4.98 o 
  -3   1  10       25.92       34.22      4.98 o 
  -2   1  10      120.54      125.48      6.35 o 
  -1   1  10        0.36       -4.31      3.58 o 
   0   1  10       36.53       48.41      4.48 o 
   1   1  10        0.27       -2.25      2.36 o 
   2   1  10       20.01       17.18      2.05 o 
   3   1  10       35.43       30.13      1.92 o 
   4   1  10     1603.40     1516.64     23.00 o 
   5   1  10      139.84      149.25      5.26 o 
   6   1  10       31.49       25.23      1.96 o 
   7   1  10        0.95       -1.16      1.64 o 
   8   1  10       10.74       13.90      4.17 o 
   9   1  10        0.33        0.46      5.10 o 
  10   1  10       19.54       19.92      6.95 o 
  -4   2  10        1.25        1.65      9.73 o 
  -3   2  10        1.23        8.30      4.48 o 
  -2   2  10       24.67       28.71      4.48 o 
  -1   2  10      130.56      145.66      6.44 o 
   0   2  10      211.96      247.18      7.83 o 
   1   2  10      467.56      485.94     11.77 o 
   2   2  10       11.30        9.10      2.07 o 
   3   2  10      406.15      405.56      5.87 o 
   4   2  10      613.53      624.82      8.83 o 
   5   2  10      272.32      295.18     10.61 o 
   6   2  10       99.72      102.16      5.56 o 
   7   2  10       27.29        8.80      4.17 o 
   8   2  10       12.77       29.65      4.17 o 
   9   2  10       96.02      102.38      7.88 o 
  10   2  10       38.79       33.35      6.95 o 
  -4   3  10       13.08        8.88      7.34 o 
  -3   3  10       38.87       41.45      7.57 o 
  -2   3  10       15.70       12.59      4.15 o 
  -1   3  10      117.19      106.18      5.89 o 
   0   3  10        4.37        0.89      3.70 o 
   1   3  10       18.99       10.91      5.08 o 
   2   3  10       21.99        9.72      2.57 o 
   3   3  10      125.29      115.97      5.01 o 
   4   3  10       13.92       15.20      2.45 o 
   5   3  10      303.39      273.39      8.68 o 
   6   3  10      161.69      155.76      3.88 o 
   7   3  10       39.59       28.50      2.01 o 
   8   3  10      114.28       99.71      6.02 o 
   9   3  10       29.23       35.67      5.56 o 
  10   3  10        0.69        0.46      6.02 o 
  -3   4  10        4.70       -3.31      6.99 o 
  -2   4  10        8.32       -0.24      6.12 o 
  -1   4  10       19.93        8.77      4.80 o 
   0   4  10       60.26       58.43      4.81 o 
   1   4  10       21.07       25.88      3.93 o 
   2   4  10     1282.84     1418.98     19.69 o 
   3   4  10      113.57      119.82      4.42 o 
   4   4  10       71.20       61.96      3.05 o 
   5   4  10      149.35      134.61      4.28 o 
   6   4  10        6.93        5.41      3.26 o 
   7   4  10        0.44        2.79      1.49 o 
   8   4  10      915.02      878.59     11.99 o 
   9   4  10        9.48        0.93      3.56 o 
  10   4  10        1.22        0.46      6.02 o 
  -3   5  10       38.84       47.97      8.68 o 
  -2   5  10       55.57       52.76      8.52 o 
  -1   5  10       82.64       76.30      8.35 o 
   0   5  10       52.74       48.44      4.40 o 
   1   5  10       40.86       37.56      4.23 o 
   2   5  10       19.32       33.06      8.57 o 
   3   5  10     1013.76      978.30     19.80 o 
   4   5  10      355.25      344.51     12.28 o 
   5   5  10      175.79      197.35      5.15 o 
   6   5  10        7.35        8.80      1.78 o 
   7   5  10      157.51      143.17      4.38 o 
   8   5  10      467.13      386.43     12.59 o 
   9   5  10      112.44      127.20      5.65 o 
  10   5  10       15.99       11.14      5.60 o 
  -2   6  10        6.04        2.70      7.04 o 
  -1   6  10       12.71       11.74      7.64 o 
   0   6  10       67.30       53.61      7.53 o 
   1   6  10       41.75       47.48      9.26 o 
   2   6  10      283.58      270.49     11.30 o 
   3   6  10        4.99        1.85      5.24 o 
   4   6  10       70.66       79.03      5.99 o 
   5   6  10      958.07      927.44     14.44 o 
   6   6  10        0.12        0.55      3.04 o 
   7   6  10       19.86       19.63      3.68 o 
   8   6  10       43.01       37.29      3.43 o 
   9   6  10       87.98       87.48      4.49 o 
  10   6  10       56.11       70.27      5.44 o 
  -2   7  10       14.26        7.88      7.84 o 
  -1   7  10       53.25       62.16      9.30 o 
   0   7  10       75.87       78.37     10.65 o 
   1   7  10       27.36       29.14      6.79 o 
   2   7  10       95.17       91.19     10.89 o 
   3   7  10       48.74       65.13      8.57 o 
   4   7  10        2.96        2.36      4.67 o 
   5   7  10      309.01      307.97      8.79 o 
   6   7  10       80.19       98.52      5.82 o 
   7   7  10        2.36        1.79      2.94 o 
   8   7  10       96.50      103.17      4.92 o 
   9   7  10       15.35       17.35      3.74 o 
  10   7  10        4.57        0.51      3.67 o 
  -1   8  10       14.23        4.86     15.52 o 
   0   8  10       48.45       48.68      8.57 o 
   1   8  10        8.02       12.74      6.66 o 
   2   8  10        4.00        0.76      6.20 o 
   3   8  10       77.76       70.37     11.81 o 
   4   8  10       44.22       60.71      9.50 o 
   5   8  10       96.26       89.57      6.51 o 
   6   8  10       27.46       19.73      4.48 o 
   7   8  10       14.84       23.83      4.48 o 
   8   8  10        5.93        5.78      3.36 o 
   9   8  10       13.29        4.18      3.72 o 
  10   8  10        1.60        4.44      4.00 o 
   0   9  10       26.87       26.83      7.65 o 
   1   9  10       30.43       39.59     11.12 o 
   2   9  10       17.65       31.53      8.34 o 
   3   9  10       42.07       39.58      7.41 o 
   4   9  10        2.17        3.10      4.66 o 
   5   9  10       28.77       27.58      5.19 o 
   6   9  10      144.29      140.78      8.40 o 
   7   9  10      111.61      123.28      7.18 o 
   8   9  10        7.46       15.10      4.11 o 
   9   9  10       87.27      118.28      6.13 o 
   1  10  10       10.54       11.08      7.12 o 
   2  10  10       59.00       51.14      8.44 o 
   3  10  10       27.07       29.93      7.90 o 
   4  10  10       76.59       68.25      5.76 o 
   5  10  10       40.59       43.19      9.69 o 
   6  10  10       47.35       59.84      6.59 o 
   7  10  10        3.32        8.56      5.14 o 
   8  10  10       48.36       42.45      6.19 o 
   9  10  10        1.68        0.27      4.61 o 
   3  11  10       44.05       45.03      8.35 o 
   4  11  10        8.16       20.00      7.88 o 
   5  11  10        0.49        4.96      5.47 o 
   6  11  10       32.24       32.62      7.36 o 
   7  11  10       61.40       68.19     10.61 o 
   0  -7  11       92.05      110.22      7.55 o 
   1  -7  11       38.90       44.95      6.01 o 
   2  -7  11        1.91        7.62      5.18 o 
  -1  -6  11        2.77        9.82      7.41 o 
   0  -6  11       49.48       43.22      7.45 o 
   1  -6  11       17.08       10.79      4.87 o 
   2  -6  11       85.54       82.15      6.70 o 
   3  -6  11       31.50       35.16      5.09 o 
   4  -6  11       44.81       43.92      7.23 o 
  -2  -5  11       21.37       18.07      6.88 o 
  -1  -5  11        1.71       -1.67      6.33 o 
   0  -5  11       76.75       69.01      7.88 o 
   1  -5  11       30.89       25.06      7.64 o 
   2  -5  11       63.65       86.63      6.22 o 
   3  -5  11      168.63      169.93      7.61 o 
   4  -5  11      183.29      195.18      9.21 o 
   5  -5  11       41.04       43.52      5.00 o 
   6  -5  11        3.73        4.43      5.79 o 
  -3  -4  11       99.32       95.21      7.36 o 
  -2  -4  11        2.88        0.74      5.09 o 
  -1  -4  11       17.70        7.17      6.93 o 
   0  -4  11        0.22       -2.50      5.21 o 
   1  -4  11        0.36       -3.23      4.78 o 
   2  -4  11      136.40      139.14     11.35 o 
   3  -4  11      332.88      374.25      8.89 o 
   4  -4  11       24.65       35.41      4.98 o 
   5  -4  11        1.46        4.00      3.56 o 
   6  -4  11       25.32       25.29     10.19 o 
   7  -4  11        5.02        4.83      5.56 o 
  -3  -3  11        0.04        1.27      7.72 o 
  -2  -3  11       24.72       18.36      5.07 o 
  -1  -3  11        8.78       10.29      5.26 o 
   0  -3  11       98.97      119.72     11.12 o 
   1  -3  11       13.47       11.02     11.58 o 
   2  -3  11      145.97      129.96     12.74 o 
   3  -3  11       86.53       77.38      5.99 o 
   4  -3  11        0.22       -1.22      2.88 o 
   5  -3  11       82.80       78.64      6.24 o 
   6  -3  11        3.38        5.74      5.56 o 
   7  -3  11       16.20        8.09      4.97 o 
  -3  -2  11       43.46       50.06      7.51 o 
  -2  -2  11       87.91       87.08      8.35 o 
  -1  -2  11      171.75      172.58      9.50 o 
   0  -2  11       18.48       32.34      7.88 o 
   1  -2  11       16.37        1.85      7.88 o 
   2  -2  11       20.48        7.41      7.41 o 
   3  -2  11       33.44       36.35      3.56 o 
   4  -2  11       86.47       87.98      4.40 o 
   5  -2  11       47.49       48.49      4.60 o 
   6  -2  11      136.15      151.06      7.36 o 
   7  -2  11       62.58       89.41      7.88 o 
   8  -2  11        1.54        0.00      5.56 o 
  -3  -1  11        0.81       -0.32      5.73 o 
  -2  -1  11        2.25       -2.96      5.87 o 
  -1  -1  11        6.47        5.53      7.18 o 
   0  -1  11      256.86      219.51     12.97 o 
   1  -1  11        2.48       -1.00      3.41 o 
   2  -1  11       24.38       29.18      4.86 o 
   3  -1  11      184.21      181.84      8.12 o 
   4  -1  11       13.07       14.45      4.50 o 
   5  -1  11       15.27       12.46      2.43 o 
   6  -1  11       19.44       10.17      5.33 o 
   7  -1  11       37.59       57.44      5.56 o 
   8  -1  11       49.65       65.32      6.95 o 
   9  -1  11       15.27       10.19      6.49 o 
  -3   0  11       38.04       21.44      6.57 o 
  -2   0  11        3.94        1.01      6.00 o 
  -1   0  11       51.93       67.47      6.06 o 
   0   0  11      197.94      207.53     10.37 o 
   1   0  11        0.64       -4.82      3.46 o 
   2   0  11       33.49       30.26      5.01 o 
   3   0  11      110.53      117.68      5.47 o 
   4   0  11       70.03       63.90      6.00 o 
   5   0  11       90.46       93.26      9.26 o 
   6   0  11       50.31       59.76      9.73 o 
   7   0  11      169.46      146.85      6.49 o 
   8   0  11       18.00       25.02      5.10 o 
   9   0  11        1.90        6.02      5.56 o 
  -3   1  11        0.56       -3.44      5.99 o 
  -2   1  11        6.27       -1.85      4.34 o 
  -1   1  11        3.66       -0.27      3.96 o 
   0   1  11       42.96       38.87      4.83 o 
   1   1  11       79.01       82.36      5.48 o 
   2   1  11      170.47      186.18      7.29 o 
   3   1  11       23.36       18.99      2.87 o 
   4   1  11        9.50        4.76      2.84 o 
   5   1  11      454.75      436.84     12.25 o 
   6   1  11       33.96       50.03      8.34 o 
   8   1  11       52.44       80.14      5.56 o 
   9   1  11       16.86       33.35      6.02 o 
  -3   2  11       19.44       14.67      6.79 o 
  -2   2  11       56.59       62.15      8.64 o 
  -1   2  11        2.29       -0.67      4.27 o 
   0   2  11      261.91      252.31      8.36 o 
   1   2  11       41.53       52.58      4.87 o 
   2   2  11       61.33       63.49      5.14 o 
   3   2  11        0.08        1.68      4.41 o 
   4   2  11      568.19      613.39     15.27 o 
   5   2  11      207.02      196.98      6.35 o 
   6   2  11      447.98      433.60     18.07 o 
   7   2  11      177.67      150.55     12.04 o 
   8   2  11        1.58        3.71      3.24 o 
   9   2  11        3.21       -3.71      4.17 o 
  10   2  11       11.85        5.10      6.02 o 
  -3   3  11       19.85       20.94      7.32 o 
  -2   3  11        0.24       -8.80      5.87 o 
  -1   3  11        0.04       -0.42      3.97 o 
   0   3  11        5.37        0.49      4.14 o 
   1   3  11      167.81      155.57     13.19 o 
   2   3  11        1.78        4.95      3.88 o 
   3   3  11      340.23      368.46     11.27 o 
   4   3  11      567.72      576.15      7.69 o 
   5   3  11       14.78       21.31      4.20 o 
   6   3  11        3.85       11.55      3.93 o 
   7   3  11       14.62       26.40      7.88 o 
   8   3  11       27.10       33.35      4.17 o 
   9   3  11       31.83       41.69      5.56 o 
  10   3  11        5.49        8.80      5.56 o 
  -2   4  11       32.75       41.68      8.02 o 
  -1   4  11        2.28       -3.24      6.22 o 
   0   4  11      110.84      114.16      6.21 o 
   1   4  11       28.85       24.05      6.45 o 
   2   4  11       82.22       86.75      6.25 o 
   3   4  11     1228.55     1165.11     17.65 o 
   4   4  11      215.30      197.25      7.44 o 
   5   4  11        3.75        8.68      1.88 o 
   6   4  11       88.47      105.88      6.90 o 
   7   4  11       15.08        9.39      2.38 o 
   8   4  11      117.84      121.01     10.42 o 
   9   4  11       76.18       54.66      6.02 o 
  10   4  11        7.14        3.71      5.56 o 
  -2   5  11       56.35       45.57      8.52 o 
  -1   5  11        1.96       -3.94      7.21 o 
   0   5  11       16.37       17.85      6.86 o 
   1   5  11       64.36       53.35      6.24 o 
   2   5  11        1.08        7.56      5.71 o 
   3   5  11       48.81       44.91      6.86 o 
   4   5  11      731.53      742.41     15.25 o 
   5   5  11       38.34       45.57      3.86 o 
   6   5  11       11.97        9.15      2.98 o 
   7   5  11       19.28       17.51      3.14 o 
   8   5  11       44.74       47.58      4.04 o 
   9   5  11        9.41        9.19      9.03 o 
  10   5  11        0.13       -5.23      4.97 o 
  -1   6  11       11.94        2.52     13.67 o 
   0   6  11       32.23       40.73      8.17 o 
   1   6  11       69.01      100.34      9.15 o 
   2   6  11       20.92       40.83      7.32 o 
   3   6  11        5.22        3.91      6.05 o 
   4   6  11        5.66        7.70      4.77 o 
   5   6  11        5.33        4.13      3.56 o 
   6   6  11      103.73      113.93     10.48 o 
   7   6  11        8.96       -1.00      3.14 o 
   8   6  11        2.00        8.52      8.12 o 
   9   6  11       73.44       99.34      5.93 o 
  10   6  11       39.15       39.69      6.38 o 
   0   7  11       64.02       51.27      8.52 o 
   1   7  11        3.84       -4.03      6.53 o 
   2   7  11       61.80       59.79      8.19 o 
   3   7  11        3.18       -3.69      6.00 o 
   4   7  11      166.79      163.52     24.32 o 
   5   7  11       13.89        9.42      4.08 o 
   6   7  11      134.77      116.23     10.04 o 
   7   7  11       67.99       65.50      6.07 o 
   8   7  11        4.36        7.93      5.01 o 
   9   7  11       27.75       27.25      4.81 o 
   0   8  11       66.67       61.20      9.81 o 
   1   8  11       80.88       78.34      9.95 o 
   2   8  11       69.76       68.18      8.44 o 
   3   8  11       13.19        5.11      6.57 o 
   4   8  11      147.92      164.33     18.99 o 
   5   8  11       19.32       15.71      4.77 o 
   6   8  11       40.75       40.40      5.09 o 
   7   8  11        0.53       -0.18      4.13 o 
   8   8  11      347.90      365.92     10.53 o 
   9   8  11        3.64       -1.18      4.63 o 
   2   9  11        2.76        6.46      7.68 o 
   3   9  11        9.32        4.99      7.23 o 
   4   9  11        1.26       -8.80      9.26 o 
   5   9  11       69.54       77.06      8.99 o 
   6   9  11       15.55       28.41      5.44 o 
   7   9  11       79.15       77.40      6.32 o 
   8   9  11       12.79        4.03      5.00 o 
   3  10  11        5.00        4.04      7.12 o 
   4  10  11       21.18       15.29     11.12 o 
   5  10  11       11.45       11.81      5.76 o 
   6  10  11        7.54        5.11      7.86 o 
   7  10  11       20.70       36.77      5.99 o 
   0  -5  12       37.02       41.49     10.89 o 
   1  -5  12        6.36       14.76      6.67 o 
   2  -5  12        3.76        8.03      4.40 o 
   3  -5  12       77.05       79.58      5.88 o 
   4  -5  12       87.50       92.88      9.73 o 
  -1  -4  12       13.07        9.09     10.89 o 
   0  -4  12        4.47        8.76      6.00 o 
   1  -4  12       35.89       40.20      6.67 o 
   2  -4  12       33.25       36.72      6.23 o 
   3  -4  12       59.44       62.57      5.41 o 
   4  -4  12      101.48      103.55      7.78 o 
   5  -4  12       21.85       21.40      5.74 o 
  -1  -3  12       34.04       30.47      5.78 o 
   0  -3  12        3.27        1.34      5.54 o 
   1  -3  12       39.11       46.38      6.67 o 
   2  -3  12       31.95       47.14      5.99 o 
   3  -3  12       11.68       12.36      6.25 o 
   4  -3  12       16.46       10.94      5.33 o 
   5  -3  12       24.88       21.44      5.05 o 
   6  -3  12       48.68       50.96     19.92 o 
  -2  -2  12        0.67        5.22      6.20 o 
  -1  -2  12       24.36       33.37      6.79 o 
   0  -2  12        4.04        9.90      6.20 o 
   1  -2  12       12.66        6.02      7.88 o 
   2  -2  12       15.47       28.26      9.73 o 
   3  -2  12      114.26      129.83      7.97 o 
   4  -2  12       44.58       60.68      5.18 o 
   5  -2  12       21.10       20.40      4.14 o 
   6  -2  12       17.73       13.90      4.46 o 
   7  -2  12       66.02       71.75      6.31 o 
  -2  -1  12        5.07       -6.38      7.64 o 
  -1  -1  12        3.55       10.88      6.00 o 
   0  -1  12       18.36       31.27      6.22 o 
   1  -1  12      143.52      103.30     11.12 o 
   2  -1  12        3.09       -2.78      7.41 o 
   3  -1  12        5.56        3.24      7.41 o 
   4  -1  12        4.65        2.38      4.70 o 
   5  -1  12       21.81       20.55      3.53 o 
   6  -1  12        3.66        7.93      3.04 o 
   7  -1  12        1.52        1.85      4.17 o 
   8  -1  12       57.24       46.32      6.49 o 
  -2   0  12       16.08       23.58      7.12 o 
  -1   0  12        1.19       -1.54      5.87 o 
   0   0  12       10.37        6.37      5.73 o 
   1   0  12       16.39       27.53      6.05 o 
   2   0  12       80.72       75.54      6.45 o 
   3   0  12       91.12       79.68      8.80 o 
   4   0  12      133.07      154.92      9.26 o 
   5   0  12       34.29       50.24      6.72 o 
   6   0  12       26.68       37.99      6.33 o 
   7   0  12       18.04       26.40      3.71 o 
   8   0  12        0.62        2.32      4.17 o 
  -2   1  12       16.79       11.76      6.57 o 
  -1   1  12      112.59      104.96     15.52 o 
   0   1  12       16.94       16.36      4.88 o 
   1   1  12       65.54       81.20      6.01 o 
   2   1  12       50.53       62.71      6.53 o 
   3   1  12       79.18       81.43      6.86 o 
   4   1  12       38.04       33.85      5.73 o 
   5   1  12        0.63        3.46      4.88 o 
   6   1  12       55.87       42.29      6.38 o 
   7   1  12        4.93       18.07      8.34 o 
   8   1  12       23.52       27.33      4.17 o 
   9   1  12       38.72       25.94      5.56 o 
  -2   2  12       18.25       29.18     11.58 o 
  -1   2  12       15.41       10.31      4.75 o 
   0   2  12        0.96       -3.87      4.12 o 
   1   2  12      175.20      178.85      7.79 o 
   2   2  12        1.22        6.08      4.10 o 
   3   2  12       29.99       30.74      5.54 o 
   4   2  12       71.94       70.19      6.71 o 
   5   2  12        4.54        2.27      5.79 o 
   6   2  12      262.09      233.48     14.36 o 
   7   2  12       82.30       58.83      9.73 o 
   8   2  12        2.06        0.88      3.47 o 
   9   2  12       24.75       30.11      5.10 o 
  -1   3  12        0.17       -0.46      6.55 o 
   0   3  12       54.56       67.46      6.40 o 
   1   3  12      233.18      237.01      8.82 o 
   2   3  12        6.26        7.86      4.36 o 
   3   3  12      106.03      127.96     10.19 o 
   4   3  12       20.73       30.69      5.34 o 
   5   3  12        2.94        3.24      7.41 o 
   6   3  12        7.94        8.80      6.95 o 
   7   3  12      214.51      225.14     15.75 o 
   8   3  12        4.05       16.54      3.08 o 
   9   3  12        0.35       11.30      4.17 o 
  -1   4  12       27.24       14.59      7.21 o 
   0   4  12       23.01       26.19      7.18 o 
   1   4  12       32.60       24.09      4.77 o 
   2   4  12      233.26      233.41      8.93 o 
   3   4  12      365.88      358.87     14.56 o 
   4   4  12       12.29        8.34      8.34 o 
   5   4  12       77.63       69.94      4.18 o 
   6   4  12      116.47       97.57     10.85 o 
   7   4  12       18.55       20.85      8.34 o 
   8   4  12       13.65       12.42      7.88 o 
   9   4  12       16.17       10.35      4.14 o 
   0   5  12       15.36        8.34      8.80 o 
   1   5  12       20.34       18.51      7.18 o 
   2   5  12       24.77       30.36      4.81 o 
   3   5  12      217.70      246.85     11.60 o 
   4   5  12        2.47        6.02      8.80 o 
   5   5  12      209.50      213.25     10.95 o 
   6   5  12       18.46       18.95      3.29 o 
   7   5  12      103.02      101.06      6.86 o 
   8   5  12        8.76       11.03      3.83 o 
   9   5  12        4.85       10.35      4.56 o 
   0   6  12       22.31       28.20      7.69 o 
   1   6  12       27.22       40.31      9.73 o 
   2   6  12       10.78        6.02      6.55 o 
   3   6  12        2.02       13.93      9.03 o 
   4   6  12      302.98      293.70     17.14 o 
   5   6  12       44.67       31.16      4.36 o 
   6   6  12       49.07       61.78      6.26 o 
   7   6  12       68.71       71.92      5.01 o 
   8   6  12        1.26       -2.55      9.26 o 
   9   6  12        2.51        6.83      4.77 o 
   1   7  12        2.08        0.00      8.80 o 
   2   7  12        0.71       -1.24      6.90 o 
   3   7  12      218.60      215.66     17.83 o 
   4   7  12       17.67        6.95      9.26 o 
   5   7  12       66.71       72.45      5.91 o 
   6   7  12        4.63        3.71      3.93 o 
   7   7  12       46.23       57.14      5.18 o 
   8   7  12        0.55       -1.70      3.97 o 
   9   7  12        8.67        8.43      5.40 o 
   2   8  12        8.54       16.95      7.65 o 
   3   8  12      170.70      181.13     11.78 o 
   4   8  12      154.84      155.19     16.21 o 
   5   8  12        0.26        1.96      4.68 o 
   6   8  12        3.41        7.29      4.68 o 
   7   8  12        4.38       15.39      6.25 o 
   8   8  12       96.22       99.48      6.67 o 
   4   9  12      121.61      100.06     15.75 o 
   5   9  12        3.12       -4.46      4.99 o 
   6   9  12        2.93        4.32      4.98 o 
   7   9  12       23.31       24.04      5.36 o 
   1  -3  13        0.20        3.04      6.23 o 
   2  -3  13       22.81       28.53      6.33 o 
   3  -3  13        2.23        3.12      8.34 o 
   4  -3  13        9.44       12.79      5.40 o 
   5  -3  13       11.32       15.47      5.40 o 
   0  -2  13       26.35       23.08     11.58 o 
   1  -2  13       26.70       37.99     10.19 o 
   2  -2  13       27.91       31.96     11.12 o 
   3  -2  13       17.91       17.15      5.54 o 
   4  -2  13       19.08       24.67      5.12 o 
   5  -2  13        0.22       -2.98      4.51 o 
   6  -2  13        5.04        5.05      4.46 o 
   0  -1  13        1.11       -1.62      5.57 o 
   1  -1  13       11.41        6.49      9.26 o 
   2  -1  13        0.38       -5.10      7.88 o 
   3  -1  13       10.27       12.04      8.80 o 
   4  -1  13        1.95        1.39      9.73 o 
   5  -1  13      136.54      148.62      8.80 o 
   6  -1  13       76.72       84.57      5.43 o 
   0   0  13        0.57       -0.69      6.55 o 
   1   0  13        7.05       16.33      6.71 o 
   2   0  13       67.51       68.10     11.12 o 
   3   0  13       10.41        8.34      9.26 o 
   4   0  13       60.69       82.46     11.58 o 
   5   0  13      150.12      152.67     30.34 o 
   6   0  13       10.53        3.13      5.45 o 
   7   0  13       43.27       61.34      4.56 o 
   0   1  13        9.86       14.28      6.79 o 
   1   1  13        3.68        9.13     12.28 o 
   2   1  13       11.36       15.29      8.80 o 
   3   1  13        0.19       -1.09      5.34 o 
   4   1  13       12.97       26.04     14.13 o 
   5   1  13        5.51        4.24      5.45 o 
   6   1  13        2.29        5.32      7.88 o 
   7   1  13       34.87       41.69      9.73 o 
   8   1  13        5.19        2.78      8.80 o 
   0   2  13        6.34        3.80      7.64 o 
   1   2  13       13.53       20.47      5.83 o 
   2   2  13        0.91        0.59      4.51 o 
   3   2  13       28.58       37.63      6.05 o 
   4   2  13       84.58       91.60      7.53 o 
   5   2  13        0.81        6.25      5.57 o 
   6   2  13        7.94       14.36      7.41 o 
   7   2  13       57.32       58.37     10.19 o 
   8   2  13        4.85        2.32      9.26 o 
   0   3  13       19.04       13.68      7.51 o 
   1   3  13      293.94      307.38     12.28 o 
   2   3  13       34.31       36.71      5.42 o 
   3   3  13       23.01       27.33      6.20 o 
   4   3  13        0.62       -0.16      6.25 o 
   5   3  13       10.06       27.33      8.80 o 
   6   3  13        0.29        5.56      8.34 o 
   7   3  13       46.38       53.74     10.65 o 
   8   3  13        2.24       -2.32      8.80 o 
   1   4  13        1.20       -2.79      6.71 o 
   2   4  13      202.32      190.65     11.51 o 
   3   4  13        9.08       -1.34      5.54 o 
   4   4  13        0.60       -0.93      8.34 o 
   5   4  13        5.60       23.16      9.26 o 
   6   4  13       28.97       36.87     14.59 o 
   7   4  13       40.13       40.77     10.19 o 
   8   4  13        6.02        8.34      7.41 o 
   1   5  13       60.97       67.88      8.64 o 
   2   5  13       26.35       23.04      7.51 o 
   3   5  13       21.45       33.49      7.51 o 
   4   5  13        3.90        0.46      9.26 o 
   5   5  13        0.55        1.57     13.20 o 
   6   5  13        1.47        1.94      3.68 o 
   7   5  13        5.96        6.92      3.94 o 
   8   5  13        8.33       16.59      8.34 o 
   2   6  13        7.94       13.68      8.57 o 
   3   6  13       29.47       29.47      7.65 o 
   4   6  13       22.38       26.87     11.12 o 
   5   6  13        5.29        4.32      3.90 o 
   6   6  13       86.60       87.92     12.51 o 
   7   6  13        4.88        1.06      4.18 o 
   8   6  13        0.90       -4.32      7.41 o 
   3   7  13       32.59       53.20      8.57 o 
   4   7  13       49.13       48.18     11.58 o 
   5   7  13        9.02       24.90      6.45 o 
   6   7  13       12.95        9.27      4.44 o 
   7   7  13        7.47       11.07      7.18 o 
   3   0  14        2.54        7.88      8.80 o 
   4   0  14        5.32        2.78     10.19 o 
   5   0  14       70.99       75.51     12.04 o 
   2   1  14        0.21        1.39      8.80 o 
   3   1  14        3.35       -6.49      9.26 o 
   4   1  14       13.98       22.70     10.19 o 
   5   1  14       95.12       91.72     12.04 o 
   6   1  14        6.64        2.22      6.45 o 
   2   2  14        1.47       14.36      8.80 o 
   3   2  14       17.41       18.07      9.26 o 
   4   2  14       44.29       38.48      7.04 o 
   5   2  14        6.94       14.01      6.05 o 
   6   2  14       39.13       56.05     10.65 o 
   3   3  14        0.68        3.03      6.05 o 
   4   3  14       17.42       21.54      6.55 o 
   5   3  14       88.35      120.44     12.51 o 
   6   3  14       26.76       27.75      3.44 o 
   3   4  14       15.44       28.81      6.79 o 
   4   4  14        4.86        9.26      9.73 o 
   5   4  14       38.61       65.78     11.12 o 
   6   4  14        3.48       -4.74      3.42 o 
   4   5  14        2.15       -3.71      9.26 o 
   5   5  14        8.13       12.51     10.19 o 
                                                 
